# Supplementary material for: Patients with immune-mediated inflammatory diseases receiving cytokine inhibitors have low prevalence of SARS-CoV-2 seroconversion
Source: Nat Commun. 2020 Jul 24;11:3774. doi: 10.1038/s41467-020-17703-6 (PMC7382482; doi:10.1038/s41467-020-17703-6)
Supplement: Supplementary file 3 — Source data [file 41467_2020_17703_MOESM3_ESM.xlsx]

## Sheet: Figure 1A.1
Seroprevalence
	Lower confidence limit	Point estimate	Upper confidence limit
NHC Control	0.014	0.023	0.034
HC Control	0.022	0.042	0.074
IMIDs No CI	0.013	0.031	0.061
IMIDs CI	0.002	0.007	0.019

## Sheet: Figure 1A.2
Risk Ratio
	Lower 95%confidence limit	Point estimate	Upper 95% confidence limit
HC	1.03	2.36	5.43
IMIDs No CI	0.5	1.21	2.9
IMIDs CI	0.11	0.32	0.99

## Sheet: Figure 1B.1
Nucleocapsid		Zhlo
S1 (+) Samples	S1 (-) Controls	S1 (+) Samples	S1 (-) Controls
0.735	0.18	120.25	0.26
0.92	0.26	13.34	0.31
1	0.21	16.72	0.43
0.715	0.13	21.9	0.5
0.52	0.21	25.9	0.72
0.786	0.24	46.16	0.86
1.26	0.18	58.64	1.17
0.71	0.16	82.4	1.8
1.46	0.06	91.63	2.55
0.92	0.26	60.35	8.07

## Sheet: Figure 1B.2
NEGATIVE
Spike S1	0.121	0.072	0.07	0.056	0.061	0.071
Spike S1 RBD	0.118	0.074	0.148	0.067	0.08	0.072
Spike S2 ECD	0.252	0.186	0.281	0.106	0.18	0.218
NC	0.109	0.096	0.108	0.208	0.211	0.171
POSITIVE
Spike S1	3.23	3.38	2.89	3.58	1.6	3.05
Spike S1 RBD	2.74	2.96	1.88	3.1	1.16	2.322
Spike S2 ECD	3.48	2.73	3.14	2.99	2.49	3.223
NC	3.52	2.14	1.27	3.23	0.389	3.202
COVI19
Spike S1	2.02	3.59	2.89	3.56	2.22	3.61
Spike S1 RBD	1.249	3.15	1.88	3.3	1.5	3.39
Spike S2 ECD	2.71	3.23	1.59	2.74	2.49	2.91
NC	1.28	3.24	1.86	3.28	1.61	3.25
HCoV
Spike S1	0.16	0.33	0.082	0.039	0.107
Spike S1 RBD	0.26	0.43	0.118	0.054	0.082
Spike S2 ECD	2.69	0.31	0.38	0.959	0.215
NC	2.62	0.27	0.338	0.05	0.358

## Sheet: Figure 2
Standardized Residuals
	Contact	Workplace	Risk area
IMIDs Cytokine INH	-4.56851	-7.96392	-4.41909
IMIDs No Cytokine INH	-3.23685	-5.86365	-2.7065
NHC Control	-0.808633	-3.48373	1.41522
HC Control	9.89823	17.4076	6.0814

## Sheet: Table1
tscID	group	Age	sex	BMI	smoking	Diabetes	Hypertension	Pulmonary disease	Treatment	Diagnosis
1	IMIDs Non-Cytokine INH	82	Female	29.5858	0	0	0	0	NA	Other
2	IMIDs Cytokine INH	89	Female	22.68	0	NA	1	0	Others	RA
3	IMIDs Non-Cytokine INH	40	Female	17.8465	0	0	0	0	NA	Other
4	IMIDs Cytokine INH	70	Female	NA	NA	1	1	0	Others	SpA
5	IMIDs Cytokine INH	55	Male	27.1669	0	0	0	0	IL-23 Inhibitors	SpA
6	IMIDs Cytokine INH	62	Female	31.8878	0	0	0	0	TNF Inhibitors	SpA
7	IMIDs Non-Cytokine INH	61	Female	36.7188	0	0	0	1	NA	RA
8	IMIDs Cytokine INH	60	Female	22.9398	0	0	0	0	IL-6 Inhibitors	RA
9	IMIDs Cytokine INH	68	Male	36.8278	0	1	1	0	Others	RA
10	IMIDs Cytokine INH	79	Female	20.7612	0	0	0	0	IL-17 Inhibitors	Other
11	IMIDs Non-Cytokine INH	66	Female	NA	NA	NA	NA	0	NA	Other
12	IMIDs Cytokine INH	64	Female	27.7344	0	1	1	0	TNF Inhibitors	RA
13	IMIDs Cytokine INH	28	Male	29.9836	1	1	1	0	TNF Inhibitors	RA
14	IMIDs Cytokine INH	46	Female	22.9719	0	0	0	0	TNF Inhibitors	SpA
15	IMIDs Non-Cytokine INH	71	Female	41.4016	0	0	0	0	NA	SpA
16	IMIDs Cytokine INH	38	Male	24.6181	1	0	0	0	Others	Other
17	IMIDs Cytokine INH	52	Female	32.4547	0	0	1	0	TNF Inhibitors	Other
18	IMIDs Cytokine INH	56	Female	NA	NA	NA	NA	0	Others	RA
19	IMIDs Cytokine INH	39	Male	NA	NA	0	0	0	Others	Other
20	IMIDs Cytokine INH	52	Male	23.1206	0	0	0	0	TNF Inhibitors	SpA
21	IMIDs Cytokine INH	24	Male	24.9153	1	0	0	0	TNF Inhibitors	SpA
22	IMIDs Non-Cytokine INH	54	Male	NA	NA	NA	NA	0	NA	Other
23	IMIDs Cytokine INH	46	Female	25.2092	0	0	0	0	Others	Other
24	IMIDs Cytokine INH	24	Female	18.5901	1	0	0	0	IL-17 Inhibitors	SpA
25	IMIDs Non-Cytokine INH	69	Female	NA	NA	0	0	0	NA	Other
26	IMIDs Cytokine INH	22	Female	20.5499	0	0	0	0	IL-6 Inhibitors	RA
27	IMIDs Non-Cytokine INH	24	Male	22.8395	0	0	0	0	NA	Other
28	IMIDs Non-Cytokine INH	61	Female	NA	0	0	1	0	NA	Other
29	IMIDs Non-Cytokine INH	62	Female	NA	NA	0	0	0	NA	RA
30	Healthcare Control	50	Female	19.9432	0	0	0	0	NA	NA
31	IMIDs Non-Cytokine INH	50	Male	22.3435	0	1	0	0	NA	Other
32	Healthcare Control	38	Female	19.3772	0	0	0	0	NA	NA
33	Healthcare Control	22	Male	25.7276	0	0	0	0	NA	NA
34	IMIDs Cytokine INH	41	Female	39.0625	0	NA	NA	0	JAK Inhibitors	Other
35	Healthcare Control	27	Female	NA	NA	NA	NA	0	NA	NA
36	IMIDs Cytokine INH	62	Female	33.2671	0	NA	NA	0	TNF Inhibitors	RA
37	Healthcare Control	37	Male	23.0257	1	0	0	0	NA	NA
38	IMIDs Cytokine INH	24	Male	20.0617	0	NA	NA	0	TNF Inhibitors	SpA
39	Healthcare Control	60	Female	NA	0	0	1	0	NA	NA
40	Healthcare Control	39	Female	NA	0	0	0	0	NA	NA
41	Healthcare Control	33	Female	21.4692	1	0	0	0	NA	NA
42	Healthcare Control	61	Male	25.7959	0	0	0	0	NA	NA
43	Healthcare Control	34	Female	19.8413	1	0	0	0	NA	NA
44	Healthcare Control	31	Female	19.487	1	0	0	0	NA	NA
45	Healthcare Control	32	Female	NA	NA	NA	NA	0	NA	NA
46	Healthcare Control	22	Male	NA	NA	NA	NA	0	NA	NA
47	Healthcare Control	20	Female	NA	NA	NA	NA	0	NA	NA
48	IMIDs Non-Cytokine INH	59	Male	NA	NA	0	0	0	NA	SpA
49	Healthcare Control	36	Female	18.7305	0	0	0	0	NA	NA
50	Healthcare Control	22	Female	NA	NA	NA	NA	0	NA	NA
51	Healthcare Control	37	Female	22.4913	0	0	0	0	NA	NA
52	IMIDs Non-Cytokine INH	44	Female	NA	NA	0	0	0	NA	IBD
53	Healthcare Control	42	Female	NA	NA	NA	NA	0	NA	NA
54	IMIDs Non-Cytokine INH	61	Female	NA	0	0	0	0	NA	Other
55	IMIDs Non-Cytokine INH	53	Female	NA	0	0	1	0	NA	RA
56	IMIDs Non-Cytokine INH	31	Female	32.1799	0	0	0	0	NA	RA
57	IMIDs Non-Cytokine INH	29	Female	NA	NA	0	0	0	NA	RA
58	Healthcare Control	20	Female	NA	1	0	0	0	NA	NA
59	Healthcare Control	49	Female	23.4568	0	0	0	0	NA	NA
60	Healthcare Control	42	Male	24.4857	0	0	0	0	NA	NA
61	IMIDs Cytokine INH	58	Male	30.1103	0	0	1	0	IL-6 Inhibitors	Other
62	Healthcare Control	44	Female	30.6425	0	0	0	0	NA	NA
63	Healthcare Control	53	Female	20.0288	1	0	0	0	NA	NA
64	Healthcare Control	55	Female	27.1416	0	0	0	0	NA	NA
65	Healthcare Control	43	Female	NA	NA	NA	NA	0	NA	NA
66	Healthcare Control	30	Male	21.0526	0	0	0	0	NA	NA
67	Healthcare Control	33	Male	23.5898	0	0	0	0	NA	NA
68	Healthcare Control	23	Male	NA	0	0	0	0	NA	NA
69	Healthcare Control	44	Female	NA	0	0	0	0	NA	NA
70	Healthcare Control	23	Male	NA	NA	NA	NA	0	NA	NA
71	IMIDs Cytokine INH	36	Female	23.5102	0	0	0	0	TNF Inhibitors	RA
72	IMIDs Cytokine INH	70	Female	22.2656	0	1	0	0	IL-6 Inhibitors	RA
73	IMIDs Non-Cytokine INH	64	Female	NA	1	1	1	0	NA	Other
74	IMIDs Non-Cytokine INH	54	Female	NA	NA	0	0	0	NA	Other
75	Healthcare Control	28	Female	19.433	0	0	0	0	NA	NA
76	IMIDs Non-Cytokine INH	20	Male	NA	NA	0	0	0	NA	Psoriasis
77	IMIDs Cytokine INH	63	Male	25.6896	0	0	0	0	JAK Inhibitors	RA
78	IMIDs Cytokine INH	59	Female	29.0318	0	0	0	1	IL-23 Inhibitors	SpA
79	IMIDs Non-Cytokine INH	64	Male	NA	1	0	1	0	NA	Other
80	IMIDs Non-Cytokine INH	73	Male	NA	NA	0	0	0	NA	RA
81	IMIDs Cytokine INH	69	Female	22.8571	0	0	0	0	Others	RA
82	IMIDs Cytokine INH	45	Female	24.4418	0	0	0	0	IL-23 Inhibitors	IBD
83	IMIDs Cytokine INH	23	Female	17.5771	0	0	0	0	TNF Inhibitors	SpA
84	IMIDs Non-Cytokine INH	38	Male	NA	NA	0	0	0	NA	Other
85	IMIDs Cytokine INH	33	Female	24.3865	0	0	0	0	IL-17 Inhibitors	SpA
86	IMIDs Non-Cytokine INH	56	Male	33.9674	NA	0	1	0	NA	IBD
87	IMIDs Non-Cytokine INH	32	Female	NA	NA	0	0	0	NA	Other
88	Healthcare Control	42	Female	NA	0	0	0	0	NA	NA
89	IMIDs Non-Cytokine INH	31	Male	NA	0	0	0	0	NA	SpA
90	Healthcare Control	26	Male	21.7993	0	0	0	0	NA	NA
91	IMIDs Cytokine INH	50	Female	NA	0	0	0	1	IL-23 Inhibitors	IBD
92	Healthcare Control	22	Female	NA	0	0	0	0	NA	NA
93	Healthcare Control	39	Female	22.2041	0	0	0	0	NA	NA
94	IMIDs Cytokine INH	45	Male	24.4193	0	0	0	0	TNF Inhibitors	Other
95	IMIDs Non-Cytokine INH	58	Female	29.3848	0	0	0	0	NA	RA
96	Healthcare Control	33	Female	NA	NA	NA	NA	0	NA	NA
97	IMIDs Non-Cytokine INH	58	Female	31.25	NA	0	1	0	NA	Other
98	IMIDs Cytokine INH	56	Female	22.5827	0	0	0	0	IL-6 Inhibitors	RA
99	Healthcare Control	35	Female	NA	1	0	0	0	NA	NA
100	IMIDs Cytokine INH	79	Male	33.0783	0	0	1	1	IL-6 Inhibitors	Other
101	IMIDs Cytokine INH	21	Female	19.5918	1	0	0	0	JAK Inhibitors	RA
102	IMIDs Non-Cytokine INH	63	Female	NA	1	0	0	1	NA	Psoriasis
103	IMIDs Cytokine INH	62	Male	28.7347	0	0	0	0	TNF Inhibitors	RA
104	IMIDs Non-Cytokine INH	17	Male	NA	NA	0	0	0	NA	Other
105	Healthcare Control	52	Female	22.3863	1	0	0	0	NA	NA
106	IMIDs Non-Cytokine INH	53	Female	NA	1	0	0	0	NA	Other
107	IMIDs Non-Cytokine INH	22	Male	22.4953	NA	0	0	0	NA	Psoriasis
108	IMIDs Non-Cytokine INH	57	Male	30.1958	1	0	0	0	NA	Other
109	Healthcare Control	59	Female	18.7783	0	0	0	0	NA	NA
110	IMIDs Non-Cytokine INH	49	Male	NA	NA	0	0	0	NA	SpA
111	IMIDs Cytokine INH	38	Female	NA	0	0	0	0	IL-17 Inhibitors	SpA
112	IMIDs Cytokine INH	44	Female	24.6094	0	0	0	0	TNF Inhibitors	SpA
113	IMIDs Non-Cytokine INH	49	Male	25	0	0	0	1	NA	Other
114	IMIDs Cytokine INH	24	Male	NA	0	0	0	0	IL-6 Inhibitors	SpA
115	IMIDs Non-Cytokine INH	22	Male	25.5922	NA	0	0	0	NA	Other
116	IMIDs Cytokine INH	63	Male	31.5559	1	1	1	1	IL-6 Inhibitors	RA
117	IMIDs Non-Cytokine INH	25	Female	NA	1	0	0	1	NA	Other
118	IMIDs Cytokine INH	64	Male	23.8895	1	0	1	1	TNF Inhibitors	SpA
119	Healthcare Control	21	Female	NA	NA	NA	NA	0	NA	NA
120	IMIDs Cytokine INH	71	Male	NA	NA	0	1	1	Others	Other
121	Healthcare Control	50	Female	NA	0	0	0	0	NA	NA
122	Healthcare Control	23	Female	NA	1	0	0	0	NA	NA
123	Healthcare Control	20	Female	NA	0	0	0	0	NA	NA
124	IMIDs Cytokine INH	40	Female	40.1384	0	0	0	0	Others	Other
125	IMIDs Cytokine INH	64	Female	38.9739	1	0	0	0	JAK Inhibitors	RA
126	IMIDs Cytokine INH	49	Female	21.7181	0	0	0	0	TNF Inhibitors	SpA
127	IMIDs Cytokine INH	70	Male	28.3874	0	0	1	0	IL-6 Inhibitors	RA
128	IMIDs Cytokine INH	62	Female	29.4078	0	0	0	0	TNF Inhibitors	SpA
129	Healthcare Control	42	Male	35.1027	1	0	0	0	NA	NA
130	IMIDs Cytokine INH	21	Male	19.5918	1	0	0	0	Others	Other
131	IMIDs Cytokine INH	32	Female	21.6713	1	0	0	0	TNF Inhibitors	SpA
132	IMIDs Non-Cytokine INH	65	Female	20.1951	0	0	0	0	NA	RA
133	IMIDs Non-Cytokine INH	48	Female	NA	0	0	1	0	NA	Other
134	IMIDs Cytokine INH	29	Female	24.0346	1	0	0	0	TNF Inhibitors	Other
135	IMIDs Non-Cytokine INH	52	Male	NA	NA	NA	NA	0	NA	Other
136	IMIDs Non-Cytokine INH	71	Male	NA	NA	NA	NA	0	NA	Other
137	IMIDs Non-Cytokine INH	52	Female	NA	NA	NA	NA	0	NA	IBD
138	Healthcare Control	56	Female	23.0469	0	0	0	0	NA	NA
139	IMIDs Non-Cytokine INH	44	Male	23.8498	0	0	0	0	NA	SpA
140	IMIDs Non-Cytokine INH	39	Female	NA	NA	NA	NA	0	NA	Other
141	IMIDs Cytokine INH	63	Female	20.4294	1	0	0	1	TNF Inhibitors	RA
142	IMIDs Non-Cytokine INH	78	Male	NA	NA	NA	NA	0	NA	RA
143	Healthcare Control	58	Female	22.4813	0	0	0	0	NA	NA
144	IMIDs Cytokine INH	76	Male	24.9337	0	0	0	1	Others	Other
145	Healthcare Control	26	Female	24.1588	0	0	0	0	NA	NA
146	IMIDs Cytokine INH	64	Female	17.7462	1	0	1	1	Others	RA
147	IMIDs Non-Cytokine INH	56	Female	26.8923	0	0	0	0	NA	RA
148	IMIDs Cytokine INH	58	Female	30.7599	0	1	1	0	TNF Inhibitors	RA
149	Healthcare Control	61	Female	20.7031	0	0	1	0	NA	NA
150	IMIDs Cytokine INH	51	Female	33.9493	0	NA	NA	0	JAK Inhibitors	RA
151	IMIDs Cytokine INH	71	Female	17.0068	0	1	1	0	Others	RA
152	IMIDs Cytokine INH	61	Female	24.8016	0	NA	NA	0	JAK Inhibitors	RA
153	Healthcare Control	30	Male	NA	NA	NA	NA	0	NA	NA
154	IMIDs Cytokine INH	35	Male	24.0569	0	0	0	0	TNF Inhibitors	SpA
155	IMIDs Cytokine INH	49	Female	22.0581	0	0	0	1	TNF Inhibitors	SpA
156	IMIDs Cytokine INH	51	Male	NA	1	0	0	1	TNF Inhibitors	RA
157	IMIDs Cytokine INH	55	Female	21.3839	0	0	0	0	IL-6 Inhibitors	RA
158	IMIDs Cytokine INH	44	Female	29.2421	0	NA	NA	0	IL-6 Inhibitors	RA
159	IMIDs Cytokine INH	63	Female	23.9512	0	0	1	0	TNF Inhibitors	SpA
160	IMIDs Cytokine INH	42	Female	65.6327	0	0	1	1	IL-6 Inhibitors	RA
161	Healthcare Control	58	Female	23.7954	0	0	0	0	NA	NA
162	IMIDs Non-Cytokine INH	68	Male	NA	NA	NA	NA	0	NA	Other
163	IMIDs Cytokine INH	66	Male	24.7555	0	0	0	0	JAK Inhibitors	RA
164	IMIDs Non-Cytokine INH	60	Female	NA	NA	NA	NA	0	NA	Other
165	IMIDs Cytokine INH	36	Female	21.2963	0	0	0	0	TNF Inhibitors	Other
166	IMIDs Non-Cytokine INH	60	Female	NA	NA	NA	NA	0	NA	RA
167	IMIDs Cytokine INH	56	Male	28.6339	0	0	0	0	IL-6 Inhibitors	Other
168	Healthcare Control	42	Female	NA	NA	NA	NA	0	NA	NA
169	IMIDs Non-Cytokine INH	68	Female	NA	NA	NA	NA	0	NA	Other
170	IMIDs Cytokine INH	52	Female	46.0938	0	0	0	0	TNF Inhibitors	SpA
171	IMIDs Non-Cytokine INH	52	Male	NA	NA	NA	NA	0	NA	Other
172	IMIDs Non-Cytokine INH	67	Female	NA	NA	NA	NA	0	NA	Other
173	IMIDs Non-Cytokine INH	59	Female	27.3982	0	0	1	0	NA	SpA
174	IMIDs Non-Cytokine INH	57	Female	23.2335	0	0	0	0	NA	RA
175	IMIDs Cytokine INH	29	Female	NA	1	1	1	1	IL-23 Inhibitors	Psoriasis
176	IMIDs Cytokine INH	40	Female	24.5089	0	0	0	1	Others	Other
177	IMIDs Cytokine INH	50	Female	23.4375	0	0	0	0	Others	Other
178	IMIDs Non-Cytokine INH	60	Male	25.6896	0	0	0	0	NA	RA
179	IMIDs Non-Cytokine INH	51	Male	25.7371	0	0	1	0	NA	RA
180	IMIDs Cytokine INH	49	Male	31.8342	NA	NA	NA	0	IL-23 Inhibitors	SpA
181	IMIDs Cytokine INH	29	Female	NA	0	0	0	0	Others	Other
182	IMIDs Cytokine INH	39	Female	NA	NA	0	0	0	TNF Inhibitors	RA
183	IMIDs Cytokine INH	67	Female	NA	NA	0	0	0	Others	Psoriasis
184	IMIDs Cytokine INH	28	Male	29.3524	1	0	0	0	TNF Inhibitors	Psoriasis
185	IMIDs Cytokine INH	67	Male	31.1227	0	0	1	0	TNF Inhibitors	IBD
186	Healthcare Control	49	Female	NA	0	0	0	0	NA	NA
187	IMIDs Non-Cytokine INH	70	Female	24.2123	NA	0	0	0	NA	RA
188	IMIDs Cytokine INH	48	Male	21.8573	1	0	0	0	TNF Inhibitors	SpA
189	IMIDs Cytokine INH	49	Female	35.3491	1	0	0	0	IL-17 Inhibitors	SpA
190	IMIDs Cytokine INH	50	Female	28.3266	0	0	0	0	TNF Inhibitors	SpA
191	IMIDs Cytokine INH	61	Female	23.3887	0	0	0	0	IL-17 Inhibitors	SpA
192	IMIDs Cytokine INH	28	Male	34.6122	1	0	0	0	IL-17 Inhibitors	SpA
193	IMIDs Cytokine INH	51	Male	25.1953	1	0	0	0	TNF Inhibitors	SpA
194	IMIDs Non-Cytokine INH	44	Female	NA	0	0	0	0	NA	SpA
195	IMIDs Cytokine INH	24	Male	19.0311	1	0	0	0	TNF Inhibitors	SpA
196	IMIDs Cytokine INH	47	Female	33.0579	0	0	0	0	TNF Inhibitors	Other
197	Healthcare Control	44	Male	NA	NA	0	0	0	NA	NA
198	IMIDs Cytokine INH	71	Male	25.1559	0	0	1	0	IL-23 Inhibitors	IBD
199	IMIDs Cytokine INH	47	Male	26.2773	1	0	0	0	TNF Inhibitors	IBD
200	IMIDs Cytokine INH	38	Male	NA	1	0	0	0	TNF Inhibitors	IBD
201	IMIDs Cytokine INH	40	Female	22.3081	0	0	0	0	TNF Inhibitors	IBD
202	IMIDs Cytokine INH	38	Male	NA	0	0	0	0	TNF Inhibitors	IBD
203	IMIDs Cytokine INH	62	Male	NA	0	0	1	0	IL-23 Inhibitors	IBD
204	IMIDs Cytokine INH	27	Male	NA	0	0	0	0	TNF Inhibitors	IBD
205	IMIDs Cytokine INH	33	Female	NA	0	0	0	0	TNF Inhibitors	IBD
206	IMIDs Cytokine INH	41	Female	36.391	0	0	0	0	IL-6 Inhibitors	Other
207	Healthcare Control	62	Female	20.061	1	0	0	0	NA	NA
208	IMIDs Non-Cytokine INH	52	Female	29.3031	0	0	1	0	NA	Psoriasis
209	IMIDs Cytokine INH	55	Female	35.7495	0	0	0	0	TNF Inhibitors	SpA
210	IMIDs Cytokine INH	50	Female	24.5243	0	0	0	1	IL-6 Inhibitors	RA
211	IMIDs Cytokine INH	70	Female	22.68	0	0	0	0	Others	RA
212	IMIDs Cytokine INH	74	Female	23.3844	1	0	1	0	IL-6 Inhibitors	RA
213	IMIDs Cytokine INH	50	Female	23.7387	0	0	1	1	TNF Inhibitors	RA
214	IMIDs Cytokine INH	75	Female	19.5312	1	0	1	0	IL-17 Inhibitors	Other
215	Healthcare Control	35	Female	23.597	1	0	0	0	NA	NA
216	Healthcare Control	44	Male	22.7244	0	0	0	0	NA	NA
217	Healthcare Control	49	Male	NA	NA	NA	NA	0	NA	NA
218	Healthcare Control	30	Male	24.4898	0	0	0	0	NA	NA
219	IMIDs Cytokine INH	47	Male	26.8274	1	0	1	0	Others	SpA
220	IMIDs Cytokine INH	65	Female	23.5078	0	0	0	1	IL-17 Inhibitors	Other
221	IMIDs Cytokine INH	50	Female	22.1003	0	0	0	0	IL-6 Inhibitors	RA
222	Healthcare Control	43	Male	20.2865	0	0	0	0	NA	NA
223	Healthcare Control	31	Female	NA	NA	NA	NA	0	NA	NA
224	IMIDs Cytokine INH	56	Female	NA	0	0	0	0	IL-6 Inhibitors	Other
225	Healthcare Control	21	Female	NA	NA	NA	NA	0	NA	NA
226	IMIDs Non-Cytokine INH	50	Male	NA	NA	0	0	0	NA	Other
227	Healthcare Control	27	Female	NA	NA	NA	NA	0	NA	NA
228	Healthcare Control	58	Female	NA	NA	NA	NA	0	NA	NA
229	Non-Healthcare Control	22	Female	NA	NA	NA	NA	0	NA	NA
230	Healthcare Control	36	Female	NA	NA	NA	NA	0	NA	NA
231	Healthcare Control	31	Female	NA	NA	NA	NA	0	NA	NA
232	Healthcare Control	50	Female	NA	NA	NA	NA	0	NA	NA
233	Healthcare Control	30	Male	NA	NA	NA	NA	0	NA	NA
234	IMIDs Non-Cytokine INH	53	Male	27.1178	NA	0	0	0	NA	Other
235	Healthcare Control	46	Female	20.2812	1	0	0	0	NA	NA
236	Healthcare Control	49	Female	NA	0	0	0	0	NA	NA
237	IMIDs Cytokine INH	43	Male	21.2585	0	0	0	0	TNF Inhibitors	SpA
238	Healthcare Control	44	Female	NA	NA	NA	NA	0	NA	NA
239	Healthcare Control	39	Female	20.9042	1	NA	NA	0	NA	NA
240	Healthcare Control	35	Male	24.4536	0	0	0	0	NA	NA
241	IMIDs Non-Cytokine INH	46	Female	25.0593	1	0	0	0	NA	Other
242	Healthcare Control	32	Male	NA	NA	NA	NA	0	NA	NA
243	Healthcare Control	28	Female	18.2868	0	0	0	0	NA	NA
244	IMIDs Non-Cytokine INH	54	Male	NA	NA	0	0	0	NA	RA
245	Healthcare Control	38	Male	NA	NA	NA	NA	0	NA	NA
246	IMIDs Non-Cytokine INH	63	Male	22.8374	1	0	1	0	NA	Other
247	IMIDs Non-Cytokine INH	49	Female	28.4091	0	0	0	0	NA	SpA
248	Healthcare Control	21	Female	NA	NA	NA	NA	0	NA	NA
249	IMIDs Cytokine INH	47	Male	32.112	0	0	0	0	TNF Inhibitors	SpA
250	Healthcare Control	50	Female	NA	NA	NA	NA	0	NA	NA
251	IMIDs Non-Cytokine INH	73	Male	28.4091	0	0	1	0	NA	SpA
252	Healthcare Control	43	Female	NA	NA	NA	NA	0	NA	NA
253	Healthcare Control	44	Female	28.0102	0	0	0	0	NA	NA
254	Healthcare Control	34	Male	NA	NA	NA	NA	0	NA	NA
255	Healthcare Control	34	Male	24.6914	1	0	0	0	NA	NA
256	Healthcare Control	59	Female	NA	NA	NA	NA	0	NA	NA
257	Healthcare Control	31	Female	NA	1	0	0	0	NA	NA
258	Healthcare Control	29	NA	NA	NA	NA	NA	0	NA	NA
259	Healthcare Control	28	Male	NA	NA	NA	NA	0	NA	NA
260	Healthcare Control	31	Female	18.6453	0	0	0	0	NA	NA
261	Healthcare Control	43	Female	NA	NA	NA	NA	0	NA	NA
262	Healthcare Control	21	Female	NA	NA	NA	NA	0	NA	NA
263	Healthcare Control	31	Male	22.9854	0	0	0	0	NA	NA
264	Healthcare Control	35	Male	27.4598	0	0	0	0	NA	NA
265	Healthcare Control	32	Male	NA	NA	NA	NA	0	NA	NA
266	Healthcare Control	35	Female	23.03	0	0	0	0	NA	NA
267	IMIDs Non-Cytokine INH	66	Male	NA	NA	0	1	0	NA	Psoriasis
268	Healthcare Control	63	Male	33.5579	1	1	1	0	NA	NA
269	Healthcare Control	30	Male	NA	NA	NA	NA	0	NA	NA
270	Healthcare Control	40	Female	NA	NA	NA	NA	0	NA	NA
271	Healthcare Control	48	Female	26.4463	0	0	0	0	NA	NA
272	IMIDs Cytokine INH	56	Male	33.3767	0	1	1	0	TNF Inhibitors	SpA
273	Healthcare Control	29	Male	NA	NA	NA	NA	0	NA	NA
274	IMIDs Cytokine INH	44	Male	40.5971	0	0	0	0	TNF Inhibitors	Psoriasis
275	Healthcare Control	25	Female	NA	NA	NA	NA	0	NA	NA
276	Healthcare Control	38	Female	NA	NA	NA	NA	0	NA	NA
277	IMIDs Cytokine INH	40	Male	22.9854	0	0	1	0	IL-23 Inhibitors	Psoriasis
278	Healthcare Control	45	Female	24.6548	0	0	0	0	NA	NA
279	Healthcare Control	30	Female	NA	NA	NA	NA	0	NA	NA
280	IMIDs Cytokine INH	50	Male	NA	NA	0	0	0	IL-23 Inhibitors	Psoriasis
281	Healthcare Control	38	Female	23.5294	0	0	0	0	NA	NA
282	IMIDs Cytokine INH	48	Male	32.4074	0	0	0	0	IL-23 Inhibitors	Psoriasis
283	Healthcare Control	33	Female	19.3772	0	0	0	0	NA	NA
284	Healthcare Control	27	Female	NA	NA	NA	NA	0	NA	NA
285	IMIDs Cytokine INH	43	Male	NA	NA	0	1	0	IL-23 Inhibitors	Psoriasis
286	Healthcare Control	34	Male	25.1429	NA	0	0	0	NA	NA
287	Healthcare Control	48	Male	47.6174	0	0	0	1	NA	NA
288	IMIDs Non-Cytokine INH	81	Female	NA	NA	NA	NA	0	NA	RA
289	IMIDs Cytokine INH	26	Female	NA	NA	NA	NA	0	IL-17 Inhibitors	Psoriasis
290	IMIDs Non-Cytokine INH	61	Male	NA	NA	NA	NA	0	NA	Other
291	Healthcare Control	24	Male	25.9455	0	0	0	0	NA	NA
292	IMIDs Cytokine INH	38	Male	27.7778	0	0	0	0	TNF Inhibitors	Psoriasis
293	IMIDs Cytokine INH	47	Male	40.5971	1	1	1	0	IL-23 Inhibitors	Psoriasis
294	Healthcare Control	53	Female	22.6562	0	0	0	0	NA	NA
295	IMIDs Cytokine INH	23	Female	26.9274	0	0	1	1	TNF Inhibitors	Psoriasis
296	Healthcare Control	47	Female	NA	NA	NA	NA	0	NA	NA
297	IMIDs Cytokine INH	55	Female	NA	NA	0	0	0	IL-23 Inhibitors	Psoriasis
298	Healthcare Control	42	Male	20.898	1	0	0	0	NA	NA
299	IMIDs Cytokine INH	53	Male	25.3815	0	0	0	0	IL-17 Inhibitors	SpA
300	Non-Healthcare Control	20	Female	22.2222	0	0	0	0	NA	NA
301	IMIDs Non-Cytokine INH	70	Female	24.7409	0	0	0	0	NA	RA
302	IMIDs Non-Cytokine INH	56	Male	27.6817	NA	0	0	0	NA	RA
303	IMIDs Cytokine INH	46	Male	26.7949	0	0	0	0	TNF Inhibitors	RA
304	IMIDs Non-Cytokine INH	44	Male	24.6914	0	0	0	0	NA	RA
305	IMIDs Non-Cytokine INH	65	Male	28.3108	1	1	1	1	NA	RA
306	IMIDs Non-Cytokine INH	63	Female	25.0135	0	0	0	0	NA	RA
307	IMIDs Non-Cytokine INH	77	Female	27.5482	0	0	0	0	NA	RA
308	IMIDs Cytokine INH	48	Female	25.3906	0	0	1	0	Others	Other
309	IMIDs Non-Cytokine INH	74	Female	27.5482	0	0	1	0	NA	RA
310	IMIDs Non-Cytokine INH	48	Female	26.0262	0	0	0	0	NA	SpA
311	IMIDs Cytokine INH	59	Male	NA	NA	1	0	0	Others	IBD
312	IMIDs Non-Cytokine INH	53	Female	25.0995	0	0	0	0	NA	RA
313	IMIDs Cytokine INH	61	Male	26.1962	0	1	1	0	TNF Inhibitors	RA
314	IMIDs Non-Cytokine INH	69	Female	26.2188	0	0	0	0	NA	RA
315	Non-Healthcare Control	49	Female	NA	NA	NA	NA	0	NA	NA
316	Non-Healthcare Control	58	Male	NA	NA	NA	NA	0	NA	NA
317	IMIDs Cytokine INH	38	Male	24.9307	0	0	0	0	TNF Inhibitors	Other
318	IMIDs Non-Cytokine INH	52	Male	NA	1	0	0	0	NA	Other
319	Healthcare Control	51	Male	NA	0	0	0	0	NA	NA
320	Healthcare Control	35	Female	18.75	1	0	0	0	NA	NA
321	IMIDs Cytokine INH	31	Male	NA	NA	NA	NA	0	TNF Inhibitors	IBD
322	IMIDs Cytokine INH	20	Female	21.83	0	0	0	0	IL-23 Inhibitors	IBD
323	IMIDs Non-Cytokine INH	50	Female	NA	1	0	1	0	NA	Psoriasis
324	IMIDs Cytokine INH	29	Male	23.1481	0	0	0	0	TNF Inhibitors	IBD
325	IMIDs Cytokine INH	29	Male	NA	NA	NA	NA	0	TNF Inhibitors	IBD
326	IMIDs Cytokine INH	22	Female	24.5578	0	0	0	0	TNF Inhibitors	IBD
327	IMIDs Cytokine INH	62	Female	23.3844	1	0	0	0	IL-23 Inhibitors	IBD
328	Healthcare Control	23	Female	NA	NA	NA	NA	0	NA	NA
329	IMIDs Cytokine INH	54	Male	29.3962	0	0	1	0	IL-6 Inhibitors	RA
330	IMIDs Cytokine INH	47	Female	27.6361	0	0	1	0	IL-6 Inhibitors	Other
331	IMIDs Cytokine INH	60	Male	26.5928	0	0	0	0	IL-17 Inhibitors	Psoriasis
332	IMIDs Non-Cytokine INH	65	Male	NA	NA	0	1	0	NA	SpA
333	IMIDs Non-Cytokine INH	62	Male	NA	NA	0	0	0	NA	Other
334	Healthcare Control	53	Female	NA	NA	NA	NA	0	NA	NA
335	Healthcare Control	31	Female	22.7732	0	0	0	0	NA	NA
336	IMIDs Cytokine INH	43	Male	26.1224	0	0	1	0	IL-17 Inhibitors	SpA
337	IMIDs Non-Cytokine INH	23	Female	NA	1	0	0	0	NA	SpA
338	IMIDs Cytokine INH	58	Male	22.4982	0	0	0	0	IL-17 Inhibitors	SpA
339	IMIDs Cytokine INH	47	Male	23.8754	0	0	0	0	TNF Inhibitors	RA
340	IMIDs Non-Cytokine INH	56	Female	NA	0	0	0	0	NA	SpA
341	IMIDs Cytokine INH	68	Female	28.0277	0	0	1	0	JAK Inhibitors	RA
342	IMIDs Cytokine INH	58	Female	21.6713	0	0	1	0	IL-23 Inhibitors	IBD
343	IMIDs Non-Cytokine INH	52	Female	NA	0	0	0	0	NA	IBD
344	IMIDs Cytokine INH	45	Male	27.102	0	0	0	0	IL-23 Inhibitors	SpA
345	IMIDs Non-Cytokine INH	48	Female	NA	NA	0	0	0	NA	Other
346	IMIDs Non-Cytokine INH	50	Female	NA	1	0	1	0	NA	Other
347	IMIDs Cytokine INH	35	Female	26.6436	1	NA	0	0	IL-17 Inhibitors	SpA
348	IMIDs Non-Cytokine INH	63	Male	26.1962	NA	0	0	0	NA	Other
349	Healthcare Control	32	Female	21.7051	0	0	0	0	NA	NA
350	IMIDs Cytokine INH	61	Male	NA	0	0	1	0	TNF Inhibitors	Other
351	IMIDs Non-Cytokine INH	18	Male	20.5151	NA	0	0	0	NA	Other
352	Healthcare Control	34	Female	20.4382	0	0	0	0	NA	NA
353	IMIDs Cytokine INH	37	Male	35.0335	1	0	1	0	TNF Inhibitors	SpA
354	IMIDs Non-Cytokine INH	22	Female	17.7154	0	0	0	0	NA	RA
355	IMIDs Cytokine INH	46	Female	25.9701	0	0	1	0	TNF Inhibitors	SpA
356	IMIDs Cytokine INH	62	Female	34.1908	0	0	1	1	IL-6 Inhibitors	RA
357	IMIDs Cytokine INH	73	Male	23.939	1	0	0	0	IL-6 Inhibitors	RA
358	IMIDs Non-Cytokine INH	58	Male	25.3086	NA	0	0	0	NA	RA
359	IMIDs Non-Cytokine INH	40	Female	30.8463	NA	0	0	0	NA	SpA
360	Healthcare Control	61	Male	NA	NA	NA	NA	0	NA	NA
361	IMIDs Cytokine INH	52	Male	26.1493	1	0	0	0	JAK Inhibitors	SpA
362	Healthcare Control	50	Male	NA	NA	NA	NA	0	NA	NA
363	Non-Healthcare Control	35	Female	NA	NA	NA	NA	0	NA	NA
364	Non-Healthcare Control	20	Male	NA	NA	NA	NA	0	NA	NA
365	IMIDs Cytokine INH	40	Female	31.9922	1	0	1	0	IL-6 Inhibitors	RA
366	Non-Healthcare Control	52	Male	NA	NA	NA	NA	0	NA	NA
367	Non-Healthcare Control	19	Female	NA	NA	NA	NA	0	NA	NA
368	Non-Healthcare Control	53	Female	NA	NA	NA	NA	0	NA	NA
369	Non-Healthcare Control	54	Male	NA	NA	NA	NA	0	NA	NA
370	Non-Healthcare Control	21	Male	NA	NA	NA	NA	0	NA	NA
371	Non-Healthcare Control	56	Female	NA	NA	NA	NA	0	NA	NA
372	Healthcare Control	52	Female	NA	NA	NA	NA	0	NA	NA
373	Non-Healthcare Control	18	Female	NA	NA	NA	NA	0	NA	NA
374	Healthcare Control	54	Male	NA	NA	NA	NA	0	NA	NA
375	Healthcare Control	47	Male	NA	NA	NA	NA	0	NA	NA
376	Healthcare Control	41	Female	NA	NA	NA	NA	0	NA	NA
377	Healthcare Control	24	Male	NA	NA	NA	NA	0	NA	NA
378	Healthcare Control	54	Female	NA	NA	NA	NA	0	NA	NA
379	IMIDs Cytokine INH	62	Female	24.9649	NA	0	0	0	TNF Inhibitors	SpA
380	Healthcare Control	63	Male	NA	NA	NA	NA	0	NA	NA
381	Healthcare Control	43	Female	NA	NA	NA	NA	0	NA	NA
382	Healthcare Control	50	Female	NA	NA	NA	NA	0	NA	NA
383	Healthcare Control	57	Female	20.9573	0	0	1	0	NA	NA
384	Non-Healthcare Control	16	Female	NA	NA	NA	NA	0	NA	NA
385	IMIDs Non-Cytokine INH	66	Female	NA	1	0	1	0	NA	Other
386	Non-Healthcare Control	57	Female	NA	NA	NA	NA	0	NA	NA
387	Healthcare Control	58	Female	NA	NA	NA	NA	0	NA	NA
388	Healthcare Control	52	Male	NA	NA	NA	NA	0	NA	NA
389	Non-Healthcare Control	24	Male	NA	NA	NA	NA	0	NA	NA
390	Non-Healthcare Control	57	Female	NA	NA	NA	NA	0	NA	NA
391	IMIDs Non-Cytokine INH	40	Female	NA	NA	0	0	0	NA	Other
392	Healthcare Control	24	Female	NA	1	0	0	0	NA	NA
393	IMIDs Non-Cytokine INH	71	Female	NA	NA	0	1	0	NA	SpA
394	Healthcare Control	28	Male	NA	0	0	0	0	NA	NA
395	Healthcare Control	42	Female	NA	0	0	0	0	NA	NA
396	IMIDs Cytokine INH	35	Female	20.1733	1	0	0	0	TNF Inhibitors	SpA
397	IMIDs Cytokine INH	44	Female	35.9963	NA	0	0	0	TNF Inhibitors	IBD
398	IMIDs Non-Cytokine INH	29	Female	NA	1	0	0	0	NA	Other
399	IMIDs Cytokine INH	33	Male	NA	0	0	0	0	TNF Inhibitors	SpA
400	IMIDs Non-Cytokine INH	62	Male	NA	0	1	1	0	NA	Other
401	IMIDs Non-Cytokine INH	43	Female	19.0311	NA	0	0	0	NA	Other
402	IMIDs Non-Cytokine INH	55	Male	NA	NA	NA	NA	0	NA	Other
403	IMIDs Non-Cytokine INH	59	Female	NA	0	0	1	0	NA	Other
404	IMIDs Cytokine INH	21	Female	23.0469	1	0	0	0	TNF Inhibitors	Other
405	IMIDs Non-Cytokine INH	78	Female	29.321	0	0	1	1	NA	RA
406	IMIDs Non-Cytokine INH	84	Male	23.3747	NA	0	0	0	NA	Other
407	IMIDs Cytokine INH	35	Female	NA	NA	0	0	0	Others	Other
408	IMIDs Non-Cytokine INH	54	Male	28.3447	0	0	0	0	NA	Psoriasis
409	Non-Healthcare Control	43	Female	25.8166	0	0	0	0	NA	NA
410	Non-Healthcare Control	37	Male	29.5369	1	0	0	0	NA	NA
411	Non-Healthcare Control	54	Male	23.9249	1	0	1	0	NA	NA
412	Non-Healthcare Control	52	Male	31.6001	0	0	0	0	NA	NA
413	Non-Healthcare Control	52	Male	27.1549	0	0	0	0	NA	NA
414	Non-Healthcare Control	51	Female	27.7769	0	0	1	0	NA	NA
415	Non-Healthcare Control	52	Female	23.7654	0	0	0	0	NA	NA
416	Non-Healthcare Control	63	Male	24.9649	0	0	0	0	NA	NA
417	Healthcare Control	54	Female	24.2215	0	0	0	0	NA	NA
418	Healthcare Control	44	Female	37.8329	0	0	0	0	NA	NA
419	Non-Healthcare Control	52	Male	NA	NA	NA	NA	0	NA	NA
420	Healthcare Control	18	Male	NA	NA	NA	NA	0	NA	NA
421	Non-Healthcare Control	19	Female	NA	NA	NA	NA	0	NA	NA
422	Non-Healthcare Control	52	Female	NA	NA	NA	NA	0	NA	NA
423	Non-Healthcare Control	52	Female	NA	NA	NA	NA	0	NA	NA
424	Non-Healthcare Control	75	Female	31.2314	0	0	1	0	NA	NA
425	Non-Healthcare Control	80	Female	30.4832	1	0	1	0	NA	NA
426	Non-Healthcare Control	59	Male	32.6059	1	0	1	0	NA	NA
427	Non-Healthcare Control	19	Male	21.9713	0	0	0	0	NA	NA
428	Non-Healthcare Control	62	Female	21.5139	0	0	0	0	NA	NA
429	Non-Healthcare Control	68	Male	21.2228	0	0	0	0	NA	NA
430	Non-Healthcare Control	63	Male	22.5981	0	0	0	0	NA	NA
431	Non-Healthcare Control	53	Female	20.202	1	0	0	0	NA	NA
432	Healthcare Control	63	Male	25.2493	1	1	0	0	NA	NA
433	Healthcare Control	59	Female	22.9481	0	0	0	0	NA	NA
434	Healthcare Control	50	Female	21.83	0	0	0	0	NA	NA
435	Healthcare Control	50	Female	23.5078	0	0	0	0	NA	NA
436	Healthcare Control	61	Female	25.2174	0	1	0	0	NA	NA
437	Non-Healthcare Control	22	Female	NA	NA	NA	NA	0	NA	NA
438	IMIDs Cytokine INH	63	Male	NA	NA	0	0	0	Others	IBD
439	Non-Healthcare Control	21	Female	NA	NA	NA	NA	0	NA	NA
440	Healthcare Control	62	Female	NA	NA	NA	NA	0	NA	NA
441	Healthcare Control	54	Male	NA	NA	NA	NA	0	NA	NA
442	Non-Healthcare Control	63	Female	20.984	0	0	0	0	NA	NA
443	Healthcare Control	61	Male	22.3954	0	0	0	0	NA	NA
444	Non-Healthcare Control	57	Male	32.4074	0	0	0	0	NA	NA
445	Non-Healthcare Control	62	Female	23.2254	0	0	0	0	NA	NA
446	Healthcare Control	43	Female	19.3772	0	0	0	0	NA	NA
447	Healthcare Control	40	Male	28.9051	0	0	0	0	NA	NA
448	Healthcare Control	47	Female	21.9713	0	0	0	0	NA	NA
449	Healthcare Control	43	Female	24.623	0	0	0	0	NA	NA
450	Healthcare Control	38	Female	29.3848	0	1	0	0	NA	NA
451	Healthcare Control	45	Female	NA	0	0	0	0	NA	NA
452	Healthcare Control	26	Female	19.9432	0	0	0	0	NA	NA
453	Healthcare Control	43	Female	NA	0	0	0	0	NA	NA
454	Healthcare Control	28	Female	18.7242	0	0	0	0	NA	NA
455	IMIDs Non-Cytokine INH	21	Female	NA	0	0	0	0	NA	Other
456	IMIDs Cytokine INH	29	Male	27.4506	0	0	0	0	TNF Inhibitors	IBD
457	IMIDs Cytokine INH	37	Male	32.112	0	0	0	0	IL-23 Inhibitors	Psoriasis
458	IMIDs Cytokine INH	26	Male	18.992	0	0	0	0	TNF Inhibitors	IBD
459	IMIDs Cytokine INH	33	Female	25.7117	1	0	0	0	TNF Inhibitors	IBD
460	IMIDs Cytokine INH	24	Female	33.6593	0	0	0	0	IL-23 Inhibitors	IBD
461	Healthcare Control	24	Female	25.2174	0	0	0	0	NA	NA
462	Healthcare Control	79	Male	23.1834	0	1	0	0	NA	NA
463	Healthcare Control	29	Female	18.2563	0	0	0	0	NA	NA
464	IMIDs Non-Cytokine INH	32	Female	NA	NA	NA	NA	0	NA	RA
465	Healthcare Control	42	Female	NA	0	0	0	0	NA	NA
466	Healthcare Control	22	Female	23.2335	0	0	0	0	NA	NA
467	Healthcare Control	24	Male	NA	0	0	0	0	NA	NA
468	Healthcare Control	23	Male	NA	NA	NA	NA	0	NA	NA
469	Healthcare Control	24	Female	22.2041	0	0	0	0	NA	NA
470	IMIDs Cytokine INH	57	Female	19.0451	0	0	0	1	JAK Inhibitors	RA
471	Healthcare Control	50	Male	26.7299	0	0	0	0	NA	NA
472	Non-Healthcare Control	38	Male	NA	NA	NA	NA	0	NA	NA
473	IMIDs Cytokine INH	63	Female	25.6544	0	0	0	0	TNF Inhibitors	RA
474	IMIDs Cytokine INH	52	Male	23.3747	0	0	0	0	TNF Inhibitors	SpA
475	Non-Healthcare Control	66	Female	25.8166	0	0	0	0	NA	NA
476	Non-Healthcare Control	45	Male	28.5968	1	0	0	0	NA	NA
477	Healthcare Control	24	Female	22.231	0	0	0	0	NA	NA
478	Healthcare Control	36	Female	19.0381	0	1	0	1	NA	NA
479	Healthcare Control	30	Female	20.5499	0	0	0	0	NA	NA
480	IMIDs Non-Cytokine INH	79	Male	NA	NA	0	1	0	NA	Other
481	IMIDs Cytokine INH	70	Female	27.5312	0	1	1	0	TNF Inhibitors	SpA
482	Healthcare Control	53	Female	24.4352	0	0	0	0	NA	NA
483	Healthcare Control	25	Male	20.5151	0	0	0	0	NA	NA
484	Healthcare Control	54	Female	24.8016	0	0	0	0	NA	NA
485	IMIDs Cytokine INH	63	Male	34.6021	0	0	1	0	IL-17 Inhibitors	SpA
486	Healthcare Control	36	Female	21.7555	0	0	0	0	NA	NA
487	IMIDs Cytokine INH	42	Female	24.093	0	0	0	0	Others	RA
488	IMIDs Cytokine INH	67	Female	28.6501	0	0	1	0	JAK Inhibitors	RA
489	Healthcare Control	30	Male	22.8931	0	0	0	0	NA	NA
490	Healthcare Control	36	Male	24.2215	0	0	0	0	NA	NA
491	IMIDs Cytokine INH	75	Male	25.9516	0	0	1	0	IL-17 Inhibitors	Other
492	Healthcare Control	36	Female	31.25	0	0	0	1	NA	NA
493	Healthcare Control	28	Female	25.9701	0	0	0	0	NA	NA
494	IMIDs Cytokine INH	45	Male	24.9761	0	0	0	0	JAK Inhibitors	RA
495	Healthcare Control	26	Female	20.984	0	0	0	0	NA	NA
496	Healthcare Control	31	Female	20.202	0	0	0	0	NA	NA
497	Healthcare Control	37	Male	24.7245	0	0	0	0	NA	NA
498	Healthcare Control	32	Female	18.3655	0	0	0	0	NA	NA
499	Healthcare Control	24	Female	25.0995	0	0	0	0	NA	NA
500	IMIDs Cytokine INH	36	Female	28.5156	0	0	0	0	IL-23 Inhibitors	Psoriasis
501	IMIDs Cytokine INH	47	Female	23.8754	0	0	0	0	Others	Other
502	Healthcare Control	49	Female	19.1953	0	0	0	0	NA	NA
503	Non-Healthcare Control	58	Female	30.8112	0	1	0	0	NA	NA
504	Healthcare Control	53	Female	24.1672	0	0	0	0	NA	NA
505	Healthcare Control	53	Female	17.9902	0	0	0	0	NA	NA
506	Healthcare Control	53	Female	NA	NA	NA	NA	0	NA	NA
507	Non-Healthcare Control	48	Male	23.7812	0	0	0	1	NA	NA
508	Non-Healthcare Control	49	Female	21.0077	1	0	0	0	NA	NA
509	Non-Healthcare Control	46	Female	34.7656	0	0	0	0	NA	NA
510	Healthcare Control	31	Female	18.3391	0	0	0	0	NA	NA
511	Non-Healthcare Control	46	Male	30.4709	0	1	0	0	NA	NA
512	Healthcare Control	23	Female	29.0548	0	0	0	0	NA	NA
513	Non-Healthcare Control	60	Female	NA	NA	NA	NA	0	NA	NA
514	Healthcare Control	28	Male	24.0344	0	0	0	0	NA	NA
515	Healthcare Control	62	Male	23.8884	0	0	0	0	NA	NA
516	Non-Healthcare Control	56	Female	23.6915	0	0	0	0	NA	NA
517	Non-Healthcare Control	77	Male	27.7634	0	1	0	0	NA	NA
518	Non-Healthcare Control	16	Female	23.7387	0	0	0	0	NA	NA
519	Non-Healthcare Control	45	Male	21.4619	0	0	0	0	NA	NA
520	Healthcare Control	29	Female	21.0772	0	0	0	0	NA	NA
521	Non-Healthcare Control	54	Male	23.2005	0	0	0	0	NA	NA
522	Healthcare Control	28	Female	36.3322	0	0	0	0	NA	NA
523	Healthcare Control	27	Male	21.4619	0	0	0	1	NA	NA
524	Healthcare Control	27	Female	19.5717	0	0	0	0	NA	NA
525	Healthcare Control	26	Female	20.1956	0	0	0	0	NA	NA
526	Healthcare Control	29	Female	20.3125	0	0	0	0	NA	NA
527	Non-Healthcare Control	55	Male	22.2439	0	0	0	0	NA	NA
528	Healthcare Control	27	Female	29.3848	0	0	0	0	NA	NA
529	Healthcare Control	42	Female	21.6128	0	0	0	0	NA	NA
530	Healthcare Control	56	Male	28.9979	0	0	0	0	NA	NA
531	Healthcare Control	27	Male	35.0621	0	0	0	0	NA	NA
532	Non-Healthcare Control	49	Male	27.1017	0	0	0	0	NA	NA
533	Non-Healthcare Control	49	Male	21.6296	0	0	0	0	NA	NA
534	Non-Healthcare Control	43	Male	30.4218	0	0	0	0	NA	NA
535	Healthcare Control	32	Female	25.9645	0	0	0	1	NA	NA
536	Non-Healthcare Control	56	Female	21.3333	1	1	0	0	NA	NA
537	Healthcare Control	29	Female	19.1001	0	0	0	0	NA	NA
538	Non-Healthcare Control	54	Male	40.1235	1	1	0	0	NA	NA
539	Non-Healthcare Control	69	Female	27.9155	0	0	0	0	NA	NA
540	Non-Healthcare Control	60	Female	18.3594	0	0	0	0	NA	NA
541	Non-Healthcare Control	55	Male	25.5922	1	0	0	0	NA	NA
542	IMIDs Cytokine INH	78	Male	24.7245	0	1	0	0	Others	Other
543	Non-Healthcare Control	46	Female	28.4005	0	0	0	0	NA	NA
544	Non-Healthcare Control	52	Male	26.3158	0	0	0	0	NA	NA
545	IMIDs Cytokine INH	34	Female	21.1927	0	0	0	0	TNF Inhibitors	RA
546	IMIDs Non-Cytokine INH	50	Male	27.4691	1	0	0	0	NA	RA
547	Non-Healthcare Control	45	Female	29.4118	1	0	0	0	NA	NA
548	IMIDs Cytokine INH	55	Female	34.7656	0	1	0	0	IL-17 Inhibitors	SpA
549	IMIDs Cytokine INH	49	Female	27.7344	0	1	0	0	IL-6 Inhibitors	RA
550	Non-Healthcare Control	67	Male	30.4053	0	0	0	0	NA	NA
551	Non-Healthcare Control	64	Female	22.8329	0	0	0	0	NA	NA
552	Non-Healthcare Control	65	Female	69.2219	0	0	0	0	NA	NA
553	Non-Healthcare Control	61	Male	23.5457	0	0	0	0	NA	NA
554	Non-Healthcare Control	68	Female	18.75	0	0	0	0	NA	NA
555	IMIDs Cytokine INH	36	Male	24.0317	0	0	0	0	Others	Other
556	Non-Healthcare Control	72	Male	21.847	0	0	0	0	NA	NA
557	Non-Healthcare Control	51	Female	24.2188	0	0	0	0	NA	NA
558	Non-Healthcare Control	54	Female	19.8347	0	0	0	0	NA	NA
559	Non-Healthcare Control	57	Male	25.6971	0	0	0	0	NA	NA
560	IMIDs Non-Cytokine INH	66	Female	24.2424	0	0	1	0	NA	RA
561	Non-Healthcare Control	66	Male	31.1346	0	0	0	0	NA	NA
562	Non-Healthcare Control	62	Female	22.8624	0	0	0	0	NA	NA
563	Non-Healthcare Control	66	Female	23.1473	0	0	0	0	NA	NA
564	Healthcare Control	25	Male	25.1474	0	0	0	0	NA	NA
565	Non-Healthcare Control	50	Female	23.8281	0	0	0	0	NA	NA
566	Healthcare Control	42	Female	20.7967	0	0	0	0	NA	NA
567	Non-Healthcare Control	20	Male	22.9917	0	0	0	0	NA	NA
568	Non-Healthcare Control	33	Male	30.3126	0	0	1	0	NA	NA
569	IMIDs Non-Cytokine INH	60	Female	24.3865	0	0	0	0	NA	Other
570	Non-Healthcare Control	47	Female	34.0636	0	0	0	0	NA	NA
571	Non-Healthcare Control	58	Male	22.2041	0	0	0	1	NA	NA
572	Healthcare Control	47	Male	26.3158	0	0	0	0	NA	NA
573	Non-Healthcare Control	55	Female	30.4772	0	0	0	0	NA	NA
574	Non-Healthcare Control	66	Male	29.6084	0	1	1	0	NA	NA
575	Non-Healthcare Control	63	Female	25.5593	1	1	0	0	NA	NA
576	IMIDs Non-Cytokine INH	65	Male	NA	NA	0	1	0	NA	Psoriasis
577	Healthcare Control	62	Female	22.5827	1	NA	NA	0	NA	NA
578	IMIDs Non-Cytokine INH	48	Female	27.3356	0	0	0	1	NA	RA
579	Non-Healthcare Control	54	Female	24.6094	0	1	0	0	NA	NA
580	Healthcare Control	60	Female	30.1103	1	NA	NA	0	NA	NA
581	IMIDs Non-Cytokine INH	37	Male	NA	NA	0	0	0	NA	Psoriasis
582	Non-Healthcare Control	51	Female	39.0625	0	1	0	0	NA	NA
583	Healthcare Control	35	Female	21.4692	1	0	0	0	NA	NA
584	Healthcare Control	52	Female	23.3234	1	0	0	0	NA	NA
585	IMIDs Non-Cytokine INH	76	Female	NA	NA	0	1	0	NA	Other
586	IMIDs Non-Cytokine INH	36	Female	19.4674	0	0	0	0	NA	Other
587	Non-Healthcare Control	58	Male	35.3415	0	1	0	0	NA	NA
588	Healthcare Control	49	Male	28.089	0	0	0	1	NA	NA
589	Healthcare Control	54	Male	24.3438	0	0	1	0	NA	NA
590	Healthcare Control	60	Female	20.4382	0	0	0	0	NA	NA
591	Healthcare Control	48	Female	20.984	0	0	0	0	NA	NA
592	Healthcare Control	51	Female	38.9543	1	1	0	0	NA	NA
593	IMIDs Cytokine INH	45	Female	29.6427	0	0	0	0	IL-17 Inhibitors	SpA
594	IMIDs Non-Cytokine INH	44	Male	25.763	0	0	0	1	NA	Other
595	IMIDs Cytokine INH	50	Male	25.335	0	0	0	0	TNF Inhibitors	SpA
596	IMIDs Non-Cytokine INH	61	Female	26.5625	0	0	0	0	NA	Other
597	IMIDs Non-Cytokine INH	45	Female	26.2917	0	0	0	0	NA	IBD
598	IMIDs Cytokine INH	67	Male	24.9649	0	0	0	1	IL-23 Inhibitors	SpA
599	IMIDs Cytokine INH	34	Female	20.5049	1	1	0	0	TNF Inhibitors	IBD
600	IMIDs Cytokine INH	22	Female	22.8625	0	0	0	0	TNF Inhibitors	IBD
601	IMIDs Non-Cytokine INH	45	Female	29.7004	0	0	0	0	NA	RA
602	IMIDs Cytokine INH	30	Male	NA	1	0	0	0	IL-23 Inhibitors	IBD
603	IMIDs Cytokine INH	31	Male	20.4529	0	0	0	0	Others	IBD
604	IMIDs Cytokine INH	23	Male	NA	0	0	0	0	TNF Inhibitors	Other
605	IMIDs Cytokine INH	30	Male	20.984	0	0	0	0	IL-23 Inhibitors	IBD
606	IMIDs Cytokine INH	43	Female	23.3355	0	0	0	0	TNF Inhibitors	IBD
607	IMIDs Cytokine INH	22	Female	25.2595	0	0	0	0	TNF Inhibitors	IBD
608	IMIDs Cytokine INH	25	Male	26.2164	0	0	0	0	IL-23 Inhibitors	IBD
609	IMIDs Cytokine INH	27	Female	20.9644	0	0	0	0	TNF Inhibitors	IBD
610	IMIDs Cytokine INH	33	Female	24.0882	1	0	0	0	IL-23 Inhibitors	IBD
611	IMIDs Cytokine INH	21	Female	20.4382	0	0	0	0	TNF Inhibitors	IBD
612	IMIDs Non-Cytokine INH	33	Male	NA	NA	NA	NA	0	NA	Other
613	IMIDs Cytokine INH	26	Male	21.1327	1	0	0	0	IL-23 Inhibitors	IBD
614	IMIDs Cytokine INH	48	Female	16.2802	0	0	0	0	IL-23 Inhibitors	IBD
615	IMIDs Cytokine INH	54	Female	23.1182	0	0	0	0	IL-23 Inhibitors	IBD
616	Non-Healthcare Control	55	Female	27.0416	0	1	0	0	NA	NA
617	Non-Healthcare Control	51	Male	28.3951	0	0	0	0	NA	NA
618	Non-Healthcare Control	44	Female	29.0657	0	0	0	0	NA	NA
619	Non-Healthcare Control	51	Female	20.4152	0	0	0	0	NA	NA
620	Non-Healthcare Control	47	Female	25.5593	0	0	0	0	NA	NA
621	Non-Healthcare Control	50	Male	32.1929	0	1	0	0	NA	NA
622	Non-Healthcare Control	42	Female	22.0386	1	0	0	0	NA	NA
623	Non-Healthcare Control	54	Male	24.3767	0	0	0	0	NA	NA
624	Non-Healthcare Control	55	Male	28.7211	0	0	0	0	NA	NA
625	Non-Healthcare Control	51	Male	26.595	0	0	0	0	NA	NA
626	Non-Healthcare Control	45	Female	21.2585	0	0	0	1	NA	NA
627	Healthcare Control	60	Female	25.3515	0	0	0	0	NA	NA
628	Non-Healthcare Control	48	Male	25.3815	0	0	0	0	NA	NA
629	Healthcare Control	51	Female	34.6627	0	0	0	0	NA	NA
630	Non-Healthcare Control	43	Male	23.6713	1	0	0	0	NA	NA
631	Non-Healthcare Control	44	Male	30.6793	0	1	0	0	NA	NA
632	Healthcare Control	34	Female	21.6049	0	0	0	0	NA	NA
633	IMIDs Cytokine INH	64	Male	23.9912	0	1	0	0	TNF Inhibitors	RA
634	Non-Healthcare Control	49	Female	18.2099	0	0	0	0	NA	NA
635	Non-Healthcare Control	47	Male	29.7265	0	0	0	0	NA	NA
636	Healthcare Control	52	Female	30.4688	0	0	0	0	NA	NA
637	Non-Healthcare Control	67	Female	20.9573	0	1	0	0	NA	NA
638	Non-Healthcare Control	63	Female	29.0943	0	0	0	0	NA	NA
639	Non-Healthcare Control	65	Male	24.9337	0	0	0	0	NA	NA
640	Non-Healthcare Control	43	Male	23.1634	0	0	0	0	NA	NA
641	Healthcare Control	22	Male	NA	NA	NA	NA	0	NA	NA
642	Non-Healthcare Control	40	Female	18.8189	0	0	0	0	NA	NA
643	Non-Healthcare Control	63	Female	22.0386	0	0	0	0	NA	NA
644	Non-Healthcare Control	65	Female	23.03	0	0	0	0	NA	NA
645	Healthcare Control	63	Male	NA	1	0	0	0	NA	NA
646	Healthcare Control	28	Female	17.0993	0	0	0	0	NA	NA
647	Healthcare Control	55	Male	20.1995	1	0	0	0	NA	NA
648	IMIDs Non-Cytokine INH	56	Male	26.3656	0	0	0	0	NA	RA
649	Non-Healthcare Control	55	Female	25.9516	0	0	0	0	NA	NA
650	IMIDs Cytokine INH	79	Female	25.9107	0	0	1	0	JAK Inhibitors	RA
651	IMIDs Cytokine INH	72	Male	25.3593	0	0	1	0	IL-6 Inhibitors	RA
652	Non-Healthcare Control	27	Female	25.0762	0	0	0	0	NA	NA
653	Non-Healthcare Control	47	Female	23.8281	0	0	0	0	NA	NA
654	Non-Healthcare Control	45	Female	21.2306	0	0	0	0	NA	NA
655	Non-Healthcare Control	50	Female	27.0416	0	0	0	0	NA	NA
656	Non-Healthcare Control	52	Male	28.5968	0	0	0	0	NA	NA
657	Non-Healthcare Control	48	Male	22.6627	0	0	0	0	NA	NA
658	Non-Healthcare Control	57	Female	31.1791	0	0	0	0	NA	NA
659	Non-Healthcare Control	27	Male	32.1402	0	0	0	0	NA	NA
660	Non-Healthcare Control	53	Female	18.3655	0	NA	NA	0	NA	NA
661	Non-Healthcare Control	35	Female	23.4236	0	0	0	0	NA	NA
662	Non-Healthcare Control	50	Female	20.9573	0	0	0	0	NA	NA
663	Non-Healthcare Control	48	Female	42.0606	0	0	0	0	NA	NA
664	Non-Healthcare Control	42	Female	30.8596	0	0	0	1	NA	NA
665	Non-Healthcare Control	48	Male	24.6914	0	0	0	0	NA	NA
666	Healthcare Control	54	Male	25.3815	0	0	0	0	NA	NA
667	Non-Healthcare Control	48	Female	21.5019	0	0	0	0	NA	NA
668	Non-Healthcare Control	45	Female	26.3656	0	0	0	0	NA	NA
669	Healthcare Control	39	Female	21.1389	0	0	0	0	NA	NA
670	Non-Healthcare Control	52	Male	26.2966	0	0	0	0	NA	NA
671	IMIDs Cytokine INH	57	Male	NA	NA	NA	NA	0	TNF Inhibitors	Other
672	Healthcare Control	62	Male	23.3067	0	0	1	0	NA	NA
673	Non-Healthcare Control	59	Male	28.327	0	0	0	0	NA	NA
674	Healthcare Control	59	Male	20.4529	0	0	0	0	NA	NA
675	Non-Healthcare Control	50	Male	23.1481	0	0	0	1	NA	NA
676	Non-Healthcare Control	51	Male	30.6793	0	0	0	0	NA	NA
677	Non-Healthcare Control	53	Male	26.023	0	1	0	0	NA	NA
678	Non-Healthcare Control	65	Male	23.6614	0	0	0	0	NA	NA
679	Non-Healthcare Control	49	Female	35.9375	0	0	0	0	NA	NA
680	Non-Healthcare Control	72	Female	25.3515	1	0	0	0	NA	NA
681	Non-Healthcare Control	60	Male	24.0741	0	0	0	0	NA	NA
682	Non-Healthcare Control	54	Female	21.4844	0	0	0	0	NA	NA
683	Healthcare Control	54	Female	21.9671	0	0	0	0	NA	NA
684	Non-Healthcare Control	59	Male	26.8612	1	NA	NA	0	NA	NA
685	Non-Healthcare Control	47	Male	29.0548	0	0	1	0	NA	NA
686	Healthcare Control	46	Female	31.25	1	0	0	0	NA	NA
687	Healthcare Control	46	Female	26.2917	0	1	0	0	NA	NA
688	Non-Healthcare Control	53	Female	38.0548	0	0	0	0	NA	NA
689	Healthcare Control	55	Male	21.2031	0	0	0	0	NA	NA
690	Non-Healthcare Control	62	Male	24.4898	0	0	0	1	NA	NA
691	Non-Healthcare Control	45	Female	32.3232	1	1	0	0	NA	NA
692	Non-Healthcare Control	50	Male	24.2803	1	0	0	0	NA	NA
693	Non-Healthcare Control	44	Male	25.3086	1	0	0	0	NA	NA
694	Non-Healthcare Control	45	Male	25.763	0	0	0	0	NA	NA
695	Non-Healthcare Control	46	Female	19.1327	0	0	0	0	NA	NA
696	Non-Healthcare Control	51	Male	26.595	0	1	0	0	NA	NA
697	Healthcare Control	52	Male	34.7178	0	1	0	0	NA	NA
698	Healthcare Control	44	Male	20.0617	0	0	0	0	NA	NA
699	Non-Healthcare Control	50	Male	40.9058	1	0	0	0	NA	NA
700	Healthcare Control	43	Female	21.3382	0	0	0	0	NA	NA
701	Healthcare Control	38	Female	19.708	0	0	0	0	NA	NA
702	Non-Healthcare Control	52	Female	19.4674	1	0	0	0	NA	NA
703	Healthcare Control	34	Female	30.1194	1	0	0	0	NA	NA
704	Non-Healthcare Control	48	Female	27.5482	0	0	0	0	NA	NA
705	Non-Healthcare Control	53	Female	20.0288	0	0	0	0	NA	NA
706	Non-Healthcare Control	53	Female	25.462	0	0	0	0	NA	NA
707	Non-Healthcare Control	62	Female	41.6419	0	0	0	1	NA	NA
708	Healthcare Control	37	Male	20.0773	0	0	0	0	NA	NA
709	Healthcare Control	38	Female	18.7783	0	0	0	0	NA	NA
710	Healthcare Control	27	Female	25.711	0	0	0	0	NA	NA
711	Healthcare Control	30	Female	23.2377	0	0	0	0	NA	NA
712	Healthcare Control	22	Female	20.3383	0	0	1	0	NA	NA
713	Non-Healthcare Control	49	Male	23.4509	0	0	0	0	NA	NA
714	Healthcare Control	25	Female	21.3578	0	0	0	0	NA	NA
715	Non-Healthcare Control	45	Male	26.5832	1	0	0	0	NA	NA
716	Non-Healthcare Control	47	Female	17.3745	0	0	0	0	NA	NA
717	Healthcare Control	24	Female	22.7204	0	0	0	0	NA	NA
718	Healthcare Control	26	Male	21.9136	1	0	0	0	NA	NA
719	Non-Healthcare Control	50	Male	20.7476	0	0	0	0	NA	NA
720	Healthcare Control	28	Female	21.8871	0	0	0	0	NA	NA
721	Healthcare Control	63	Female	23.1473	0	1	0	0	NA	NA
722	Healthcare Control	30	Female	23.8751	0	0	0	0	NA	NA
723	Healthcare Control	33	Male	19.8053	0	0	0	0	NA	NA
724	Healthcare Control	30	Female	19.8177	1	0	0	0	NA	NA
725	Healthcare Control	52	Male	29.7265	0	0	0	0	NA	NA
726	Healthcare Control	23	Female	20.4783	0	0	0	0	NA	NA
727	Healthcare Control	48	Female	19.8347	0	0	0	0	NA	NA
728	Healthcare Control	25	Female	22.4913	0	0	0	1	NA	NA
729	Healthcare Control	25	Female	22.0386	0	0	0	0	NA	NA
730	Healthcare Control	31	Male	22.8931	0	0	0	0	NA	NA
731	Healthcare Control	24	Male	23.3556	0	0	0	0	NA	NA
732	Healthcare Control	23	Male	22.2033	0	0	0	0	NA	NA
733	Healthcare Control	27	Female	22.1003	0	0	0	0	NA	NA
734	Healthcare Control	29	Female	24.281	0	0	0	0	NA	NA
735	Healthcare Control	23	Male	24.5156	0	0	0	0	NA	NA
736	Healthcare Control	52	Female	NA	NA	NA	NA	0	NA	NA
737	Healthcare Control	41	Female	NA	NA	NA	NA	0	NA	NA
738	IMIDs Cytokine INH	35	Female	NA	0	NA	NA	0	TNF Inhibitors	IBD
739	Non-Healthcare Control	51	Female	20.0155	0	0	0	0	NA	NA
740	Non-Healthcare Control	52	Male	29.7406	0	0	0	0	NA	NA
741	Healthcare Control	39	Female	19.3792	0	0	0	0	NA	NA
742	Non-Healthcare Control	49	Female	29.3848	0	0	0	0	NA	NA
743	Healthcare Control	50	Male	23.8498	0	0	0	0	NA	NA
744	IMIDs Cytokine INH	55	Male	28.4091	0	0	1	0	Others	IBD
745	IMIDs Cytokine INH	59	Female	24.9649	0	0	0	0	TNF Inhibitors	IBD
746	IMIDs Cytokine INH	35	Male	25.8645	0	0	0	0	IL-6 Inhibitors	Other
747	Non-Healthcare Control	51	Female	24.2188	0	0	0	0	NA	NA
748	IMIDs Cytokine INH	25	Male	26.2346	0	0	0	0	TNF Inhibitors	IBD
749	IMIDs Cytokine INH	53	Female	20.2812	0	0	0	0	TNF Inhibitors	RA
750	IMIDs Cytokine INH	27	Female	20.202	0	NA	NA	0	TNF Inhibitors	IBD
751	Non-Healthcare Control	49	Female	19.3772	0	0	0	0	NA	NA
752	IMIDs Cytokine INH	58	Male	29.0688	0	0	1	0	IL-6 Inhibitors	RA
753	IMIDs Cytokine INH	51	Male	25.8806	0	0	0	1	TNF Inhibitors	SpA
754	IMIDs Cytokine INH	39	Male	19.4444	0	0	0	0	Others	IBD
755	Non-Healthcare Control	56	Female	31.0979	0	1	0	0	NA	NA
756	Non-Healthcare Control	49	Male	23.9484	0	NA	NA	0	NA	NA
757	Healthcare Control	39	Male	NA	NA	NA	NA	0	NA	NA
758	Non-Healthcare Control	49	Female	25.3444	0	0	0	0	NA	NA
759	Healthcare Control	53	Female	21.83	0	0	0	0	NA	NA
760	Non-Healthcare Control	50	Female	19.9432	0	0	0	0	NA	NA
761	IMIDs Cytokine INH	52	Male	23.8884	0	0	1	0	TNF Inhibitors	IBD
762	Non-Healthcare Control	51	Male	26.5703	0	0	0	0	NA	NA
763	Non-Healthcare Control	47	Male	27.7744	0	0	0	0	NA	NA
764	Non-Healthcare Control	67	Female	62.3583	0	1	0	1	NA	NA
765	IMIDs Cytokine INH	38	Male	27.7743	0	0	0	0	Others	IBD
766	Non-Healthcare Control	46	Female	30.2992	0	0	0	0	NA	NA
767	IMIDs Cytokine INH	23	Female	23.1405	1	0	0	0	Others	IBD
768	Non-Healthcare Control	47	Female	26.1286	0	0	0	0	NA	NA
769	IMIDs Cytokine INH	33	Male	23.7954	0	0	0	0	TNF Inhibitors	IBD
770	Healthcare Control	54	Male	22.8931	0	0	0	0	NA	NA
771	IMIDs Cytokine INH	22	Male	17.9592	0	0	0	0	TNF Inhibitors	IBD
772	Non-Healthcare Control	55	Female	32.2831	0	1	0	0	NA	NA
773	Non-Healthcare Control	59	Male	30.3673	0	0	0	0	NA	NA
774	IMIDs Cytokine INH	64	Male	23.6652	0	0	0	0	IL-23 Inhibitors	IBD
775	Non-Healthcare Control	44	Male	23.1634	0	0	0	0	NA	NA
776	Non-Healthcare Control	49	Male	22.3055	0	0	0	0	NA	NA
777	IMIDs Cytokine INH	19	Female	23.3067	0	0	0	0	TNF Inhibitors	IBD
778	Non-Healthcare Control	52	Female	34.6021	0	0	0	0	NA	NA
779	Non-Healthcare Control	54	Female	30.4867	0	0	0	0	NA	NA
780	IMIDs Non-Cytokine INH	34	NA	NA	0	0	0	0	NA	Other
781	IMIDs Cytokine INH	58	Female	31.2092	0	0	0	1	TNF Inhibitors	IBD
782	IMIDs Cytokine INH	28	Female	NA	0	0	0	0	TNF Inhibitors	IBD
783	Non-Healthcare Control	57	Female	19.8407	0	0	0	0	NA	NA
784	IMIDs Non-Cytokine INH	57	Male	NA	0	0	0	0	NA	RA
785	IMIDs Cytokine INH	43	Female	24.3046	0	0	0	0	TNF Inhibitors	IBD
786	Non-Healthcare Control	48	Female	21.6049	0	0	0	0	NA	NA
787	Non-Healthcare Control	53	Male	23.5898	0	0	0	0	NA	NA
788	Non-Healthcare Control	50	Female	28.0899	0	0	0	0	NA	NA
789	IMIDs Cytokine INH	59	Male	28.0864	1	0	1	0	TNF Inhibitors	IBD
790	IMIDs Cytokine INH	59	Male	26.2976	1	1	1	0	IL-17 Inhibitors	Psoriasis
791	Non-Healthcare Control	47	Male	23.4075	0	0	0	0	NA	NA
792	IMIDs Cytokine INH	29	Male	20.0474	0	0	0	0	TNF Inhibitors	IBD
793	IMIDs Cytokine INH	39	Female	34.6021	1	1	1	0	IL-17 Inhibitors	Psoriasis
794	IMIDs Non-Cytokine INH	51	Female	NA	1	0	0	0	NA	SpA
795	IMIDs Cytokine INH	52	Female	NA	0	1	1	0	TNF Inhibitors	IBD
796	IMIDs Cytokine INH	28	Male	34.0636	0	0	0	0	TNF Inhibitors	Other
797	Non-Healthcare Control	51	Male	25.4511	0	0	0	0	NA	NA
798	Non-Healthcare Control	60	Male	26.8612	0	1	0	0	NA	NA
799	IMIDs Cytokine INH	27	Female	30.1194	1	0	0	0	IL-23 Inhibitors	Psoriasis
800	Non-Healthcare Control	26	Male	24.4193	0	0	0	0	NA	NA
801	IMIDs Cytokine INH	44	Female	22.231	0	NA	NA	0	IL-23 Inhibitors	SpA
802	IMIDs Non-Cytokine INH	36	Female	21.7738	0	0	0	0	NA	Other
803	Non-Healthcare Control	58	Male	29.0548	0	0	0	0	NA	NA
804	Non-Healthcare Control	26	Male	23.939	1	0	0	0	NA	NA
805	IMIDs Cytokine INH	41	Female	27.6361	1	NA	NA	0	TNF Inhibitors	SpA
806	IMIDs Cytokine INH	40	Male	NA	0	0	0	0	TNF Inhibitors	SpA
807	Non-Healthcare Control	63	Female	33.6221	0	1	0	0	NA	NA
808	IMIDs Cytokine INH	25	Male	NA	0	1	0	0	IL-17 Inhibitors	SpA
809	IMIDs Cytokine INH	50	Female	25.1486	0	0	0	0	IL-17 Inhibitors	SpA
810	IMIDs Cytokine INH	65	Female	36.875	0	0	1	0	IL-17 Inhibitors	SpA
811	IMIDs Cytokine INH	48	Male	30.0712	0	0	0	1	TNF Inhibitors	RA
812	IMIDs Cytokine INH	66	Female	NA	0	0	0	0	IL-6 Inhibitors	RA
813	IMIDs Non-Cytokine INH	61	Female	39.214	0	1	1	0	NA	RA
814	Healthcare Control	50	Female	20.1995	0	0	0	0	NA	NA
815	Non-Healthcare Control	45	Female	27.1314	1	0	0	1	NA	NA
816	Non-Healthcare Control	20	Female	21.7738	0	0	0	0	NA	NA
817	Non-Healthcare Control	52	Male	26.5118	0	0	0	0	NA	NA
818	Non-Healthcare Control	42	Female	29.7211	1	0	0	0	NA	NA
819	Healthcare Control	40	Male	21.2245	0	0	0	0	NA	NA
820	Non-Healthcare Control	53	Female	27.3356	0	0	0	0	NA	NA
821	Non-Healthcare Control	51	Male	20.9371	0	0	0	0	NA	NA
822	Non-Healthcare Control	54	Male	24.968	0	0	0	0	NA	NA
823	Healthcare Control	59	Female	21.7181	0	0	0	0	NA	NA
824	IMIDs Cytokine INH	41	Male	NA	NA	0	0	0	IL-17 Inhibitors	SpA
825	Healthcare Control	62	Female	21.0938	0	0	0	0	NA	NA
826	IMIDs Cytokine INH	49	Male	31.5582	0	0	1	0	IL-6 Inhibitors	Other
827	Healthcare Control	47	Female	36.2505	1	1	1	0	NA	NA
828	Healthcare Control	61	Male	NA	NA	NA	NA	0	NA	NA
829	IMIDs Non-Cytokine INH	60	Male	23.1481	0	0	0	1	NA	SpA
830	Healthcare Control	38	Male	23.7022	0	0	0	0	NA	NA
831	Non-Healthcare Control	45	Male	24.5156	0	0	0	0	NA	NA
832	Healthcare Control	28	Male	NA	NA	NA	NA	0	NA	NA
833	Healthcare Control	50	Female	19.7232	1	0	0	0	NA	NA
834	Healthcare Control	28	Female	20.0773	0	0	0	0	NA	NA
835	Healthcare Control	46	Female	21.9525	1	0	0	0	NA	NA
836	Healthcare Control	62	Male	27.1267	0	1	0	0	NA	NA
837	Non-Healthcare Control	61	Female	23.7812	0	0	0	0	NA	NA
838	Non-Healthcare Control	44	Female	25.2493	0	0	0	0	NA	NA
839	Non-Healthcare Control	63	Female	24.8356	0	0	0	1	NA	NA
840	Non-Healthcare Control	60	Female	24.2215	0	1	0	0	NA	NA
841	Non-Healthcare Control	58	Female	19.8413	NA	NA	NA	0	NA	NA
842	Non-Healthcare Control	65	Female	24.4898	0	0	0	1	NA	NA
843	Non-Healthcare Control	51	Female	22.5896	1	0	0	0	NA	NA
844	IMIDs Cytokine INH	62	Female	NA	NA	NA	NA	0	Others	RA
845	Non-Healthcare Control	45	Female	20.7612	0	0	0	0	NA	NA
846	Non-Healthcare Control	46	Male	NA	NA	NA	NA	0	NA	NA
847	Non-Healthcare Control	47	Female	20.9042	0	0	0	0	NA	NA
848	IMIDs Cytokine INH	55	Female	23.03	0	0	0	0	TNF Inhibitors	IBD
849	IMIDs Cytokine INH	40	Male	24.4857	0	0	0	0	TNF Inhibitors	SpA
850	IMIDs Cytokine INH	41	Male	NA	NA	NA	NA	0	IL-17 Inhibitors	SpA
851	IMIDs Cytokine INH	44	Male	NA	NA	NA	NA	0	IL-17 Inhibitors	SpA
852	Healthcare Control	39	Female	NA	NA	NA	NA	0	NA	NA
853	Healthcare Control	56	Female	NA	NA	NA	NA	0	NA	NA
854	IMIDs Cytokine INH	41	Male	NA	NA	0	0	0	TNF Inhibitors	SpA
855	IMIDs Cytokine INH	37	Male	24.8792	0	0	0	0	TNF Inhibitors	SpA
856	IMIDs Cytokine INH	59	Female	27.6095	1	0	0	0	IL-6 Inhibitors	Other
857	IMIDs Cytokine INH	38	NA	42.9383	0	1	0	0	IL-17 Inhibitors	Psoriasis
858	IMIDs Non-Cytokine INH	69	Female	NA	NA	1	0	0	NA	RA
859	IMIDs Cytokine INH	51	Male	NA	NA	NA	NA	0	IL-6 Inhibitors	RA
860	Non-Healthcare Control	53	Male	24.0569	1	0	0	0	NA	NA
861	Non-Healthcare Control	53	Female	26.8923	1	0	0	0	NA	NA
862	Non-Healthcare Control	75	Male	27.7551	0	1	1	0	NA	NA
863	Non-Healthcare Control	74	Female	20.5457	1	1	0	0	NA	NA
864	Non-Healthcare Control	68	Male	28.075	1	0	0	0	NA	NA
865	Non-Healthcare Control	56	Male	24.3911	1	0	0	0	NA	NA
866	Non-Healthcare Control	49	Male	25.0574	0	0	0	0	NA	NA
867	Non-Healthcare Control	61	Male	30.0408	0	0	0	0	NA	NA
868	Non-Healthcare Control	52	Female	32.112	0	1	0	0	NA	NA
869	Non-Healthcare Control	55	Male	28.7211	0	1	0	0	NA	NA
870	Non-Healthcare Control	55	Male	25.763	0	0	0	0	NA	NA
871	Non-Healthcare Control	52	Female	23.6614	0	1	0	0	NA	NA
872	IMIDs Cytokine INH	65	Female	26.2188	0	0	0	0	IL-6 Inhibitors	RA
873	Non-Healthcare Control	63	Male	25.9787	0	0	0	0	NA	NA
874	Non-Healthcare Control	73	Female	18.8707	0	1	0	0	NA	NA
875	Non-Healthcare Control	64	Female	19.9219	1	0	0	0	NA	NA
876	Non-Healthcare Control	67	Male	28.3266	1	1	0	0	NA	NA
877	Non-Healthcare Control	53	Female	25.6055	0	0	0	0	NA	NA
878	Non-Healthcare Control	55	Female	26.1752	0	0	0	0	NA	NA
879	IMIDs Non-Cytokine INH	68	Male	NA	0	0	0	0	NA	Psoriasis
880	Non-Healthcare Control	58	Male	33.771	0	0	0	0	NA	NA
881	Non-Healthcare Control	66	Female	25.3906	0	1	0	1	NA	NA
882	Non-Healthcare Control	68	Male	26.8122	0	0	0	0	NA	NA
883	Non-Healthcare Control	64	Female	31.25	0	0	1	0	NA	NA
884	Non-Healthcare Control	66	Male	27.7744	0	1	1	1	NA	NA
885	Non-Healthcare Control	68	Female	18.9292	1	0	0	0	NA	NA
886	Non-Healthcare Control	74	Male	28.5319	0	1	0	0	NA	NA
887	Healthcare Control	44	Male	24.6181	0	0	0	0	NA	NA
888	IMIDs Cytokine INH	50	Male	NA	NA	NA	NA	0	TNF Inhibitors	SpA
889	Healthcare Control	57	Female	NA	0	0	0	0	NA	NA
890	Healthcare Control	53	NA	26.1224	0	0	0	0	NA	NA
891	Non-Healthcare Control	43	Male	NA	0	0	0	0	NA	NA
892	Non-Healthcare Control	49	Male	25.6612	0	0	0	0	NA	NA
893	Non-Healthcare Control	49	Female	NA	0	0	0	0	NA	NA
894	Non-Healthcare Control	27	Male	NA	0	0	0	0	NA	NA
895	IMIDs Cytokine INH	64	Male	24.9153	0	0	0	0	IL-6 Inhibitors	RA
896	Non-Healthcare Control	44	Male	NA	0	0	0	0	NA	NA
897	IMIDs Cytokine INH	41	Female	21.1463	0	NA	NA	0	Others	Psoriasis
898	Non-Healthcare Control	24	Male	NA	0	0	0	0	NA	NA
899	Non-Healthcare Control	39	Male	NA	0	0	0	0	NA	NA
900	IMIDs Cytokine INH	52	Male	24.3974	0	0	1	0	IL-6 Inhibitors	Other
901	Non-Healthcare Control	18	Male	NA	NA	0	0	0	NA	NA
902	Healthcare Control	54	Male	28.7347	0	0	0	0	NA	NA
903	Non-Healthcare Control	47	Male	NA	0	0	0	0	NA	NA
904	IMIDs Cytokine INH	79	Female	23.8751	0	0	1	0	IL-6 Inhibitors	RA
905	Non-Healthcare Control	35	Male	NA	0	0	0	0	NA	NA
906	IMIDs Cytokine INH	72	Female	29.7619	0	0	1	0	TNF Inhibitors	SpA
907	Non-Healthcare Control	21	Male	NA	1	0	0	0	NA	NA
908	IMIDs Cytokine INH	64	Male	25.3593	0	0	0	1	TNF Inhibitors	SpA
909	Non-Healthcare Control	32	Male	NA	NA	0	0	0	NA	NA
910	IMIDs Cytokine INH	36	Female	23.8751	0	0	0	0	TNF Inhibitors	IBD
911	Non-Healthcare Control	60	Male	NA	NA	0	0	0	NA	NA
912	IMIDs Cytokine INH	47	Female	24.6181	0	0	0	0	JAK Inhibitors	RA
913	Non-Healthcare Control	55	Male	NA	NA	0	0	0	NA	NA
914	IMIDs Cytokine INH	66	Male	25.4694	0	0	0	0	TNF Inhibitors	SpA
915	Non-Healthcare Control	25	Male	NA	0	0	0	0	NA	NA
916	IMIDs Cytokine INH	46	Male	26.3151	0	0	1	1	TNF Inhibitors	SpA
917	Non-Healthcare Control	48	Female	NA	NA	0	0	0	NA	NA
918	Non-Healthcare Control	52	Male	26.8745	0	0	0	0	NA	NA
919	Non-Healthcare Control	34	Female	NA	0	0	0	0	NA	NA
920	Healthcare Control	49	Male	26.3158	0	0	0	0	NA	NA
921	Non-Healthcare Control	29	Male	NA	0	0	0	0	NA	NA
922	IMIDs Cytokine INH	44	Male	32.1939	0	0	0	0	IL-23 Inhibitors	Psoriasis
923	Non-Healthcare Control	54	Male	NA	1	0	0	0	NA	NA
924	Non-Healthcare Control	46	Male	NA	NA	0	0	0	NA	NA
925	Non-Healthcare Control	49	Female	28.3447	1	0	0	0	NA	NA
926	Healthcare Control	55	Female	26.0375	0	0	0	0	NA	NA
927	Non-Healthcare Control	29	Male	NA	0	0	0	0	NA	NA
928	Non-Healthcare Control	17	Male	NA	0	0	0	0	NA	NA
929	Non-Healthcare Control	19	Female	19.9219	0	0	0	0	NA	NA
930	Non-Healthcare Control	34	Male	NA	0	0	0	0	NA	NA
931	Non-Healthcare Control	32	Female	NA	0	0	0	0	NA	NA
932	Non-Healthcare Control	34	Male	NA	0	0	0	0	NA	NA
933	IMIDs Cytokine INH	32	Female	NA	NA	NA	NA	0	TNF Inhibitors	IBD
934	Non-Healthcare Control	22	Male	NA	0	0	0	0	NA	NA
935	IMIDs Cytokine INH	57	Male	NA	NA	NA	NA	0	TNF Inhibitors	RA
936	Non-Healthcare Control	50	Male	NA	0	0	0	0	NA	NA
937	IMIDs Cytokine INH	61	Male	NA	0	1	1	0	JAK Inhibitors	RA
938	Non-Healthcare Control	54	Male	NA	0	0	0	0	NA	NA
939	IMIDs Cytokine INH	53	Female	NA	NA	NA	NA	0	JAK Inhibitors	RA
940	Non-Healthcare Control	57	Male	NA	1	1	1	0	NA	NA
941	Non-Healthcare Control	54	Female	NA	0	0	0	0	NA	NA
942	Non-Healthcare Control	58	Male	NA	0	0	1	0	NA	NA
943	Non-Healthcare Control	41	Male	NA	NA	0	0	0	NA	NA
944	Non-Healthcare Control	47	Male	NA	0	0	0	0	NA	NA
945	Non-Healthcare Control	29	Male	NA	1	0	0	0	NA	NA
946	Non-Healthcare Control	21	Male	NA	0	0	0	0	NA	NA
947	Non-Healthcare Control	41	Male	NA	1	0	0	0	NA	NA
948	Non-Healthcare Control	24	Male	NA	0	0	0	0	NA	NA
949	Non-Healthcare Control	14	Male	NA	0	0	0	0	NA	NA
950	Non-Healthcare Control	61	Male	NA	0	0	1	0	NA	NA
951	Non-Healthcare Control	34	Male	NA	1	0	0	0	NA	NA
952	Non-Healthcare Control	37	Male	NA	1	0	0	0	NA	NA
953	Non-Healthcare Control	45	Male	NA	NA	NA	NA	0	NA	NA
954	Non-Healthcare Control	41	Male	NA	0	0	0	0	NA	NA
955	Non-Healthcare Control	57	Male	NA	NA	0	1	0	NA	NA
956	Non-Healthcare Control	39	Male	NA	0	0	0	0	NA	NA
957	Non-Healthcare Control	58	Female	NA	1	0	0	0	NA	NA
958	Non-Healthcare Control	56	Male	NA	NA	0	0	0	NA	NA
959	Non-Healthcare Control	38	Male	NA	0	0	1	1	NA	NA
960	Non-Healthcare Control	42	Male	NA	NA	0	0	0	NA	NA
961	Non-Healthcare Control	58	Male	NA	0	1	0	0	NA	NA
962	Non-Healthcare Control	42	Male	NA	1	0	0	0	NA	NA
963	Non-Healthcare Control	53	Male	NA	1	0	0	0	NA	NA
964	Non-Healthcare Control	43	Male	NA	0	0	0	0	NA	NA
965	Non-Healthcare Control	62	Male	NA	0	0	0	0	NA	NA
966	Non-Healthcare Control	45	Male	NA	NA	0	0	0	NA	NA
967	Non-Healthcare Control	52	Male	NA	NA	0	0	0	NA	NA
968	Non-Healthcare Control	44	Female	NA	1	0	0	0	NA	NA
969	Non-Healthcare Control	38	Female	NA	1	0	0	0	NA	NA
970	Non-Healthcare Control	39	Male	NA	0	0	0	0	NA	NA
971	Non-Healthcare Control	64	Male	NA	0	0	1	0	NA	NA
972	Non-Healthcare Control	54	Male	NA	0	0	1	0	NA	NA
973	Non-Healthcare Control	51	Male	NA	NA	0	0	1	NA	NA
974	Non-Healthcare Control	49	Male	NA	0	0	0	0	NA	NA
975	Non-Healthcare Control	40	Male	NA	0	0	1	0	NA	NA
976	Non-Healthcare Control	35	Male	NA	0	0	0	0	NA	NA
977	Non-Healthcare Control	30	Male	NA	0	0	0	0	NA	NA
978	Non-Healthcare Control	53	Male	NA	0	0	0	0	NA	NA
979	Non-Healthcare Control	53	Male	NA	0	0	0	0	NA	NA
980	Non-Healthcare Control	37	Female	NA	NA	0	0	1	NA	NA
981	Non-Healthcare Control	35	Male	NA	0	0	0	0	NA	NA
982	Non-Healthcare Control	30	Female	NA	NA	0	0	0	NA	NA
983	Non-Healthcare Control	28	Male	NA	0	0	0	0	NA	NA
984	Non-Healthcare Control	55	Male	NA	NA	0	1	0	NA	NA
985	Non-Healthcare Control	19	Male	NA	0	0	0	0	NA	NA
986	Non-Healthcare Control	43	Male	NA	NA	0	0	0	NA	NA
987	Non-Healthcare Control	40	Male	NA	1	0	0	0	NA	NA
988	Non-Healthcare Control	47	Male	NA	0	0	1	1	NA	NA
989	Non-Healthcare Control	31	Male	NA	NA	0	0	0	NA	NA
990	Non-Healthcare Control	17	Female	NA	0	0	0	0	NA	NA
991	Non-Healthcare Control	52	Male	NA	0	0	1	0	NA	NA
992	Non-Healthcare Control	36	Male	NA	0	0	0	0	NA	NA
993	Non-Healthcare Control	42	Male	NA	1	0	0	0	NA	NA
994	Non-Healthcare Control	47	Male	NA	NA	1	0	0	NA	NA
995	Non-Healthcare Control	24	Male	NA	0	0	0	0	NA	NA
996	Non-Healthcare Control	46	Male	NA	NA	NA	NA	0	NA	NA
997	Non-Healthcare Control	39	Male	NA	1	0	0	0	NA	NA
998	Non-Healthcare Control	48	Male	NA	0	0	0	0	NA	NA
999	Non-Healthcare Control	58	Male	NA	0	0	0	0	NA	NA
1000	Non-Healthcare Control	37	Female	NA	NA	0	0	0	NA	NA
1001	Non-Healthcare Control	18	Male	NA	0	0	0	0	NA	NA
1002	Non-Healthcare Control	41	Male	NA	0	0	0	0	NA	NA
1003	Non-Healthcare Control	29	Male	NA	0	0	0	0	NA	NA
1004	Non-Healthcare Control	33	Male	NA	0	0	0	0	NA	NA
1005	Non-Healthcare Control	44	Male	NA	1	0	0	0	NA	NA
1006	Non-Healthcare Control	21	Male	NA	0	0	0	0	NA	NA
1007	Non-Healthcare Control	17	Male	NA	0	0	0	0	NA	NA
1008	Non-Healthcare Control	61	Male	NA	NA	0	0	0	NA	NA
1009	Non-Healthcare Control	38	Female	NA	NA	0	0	0	NA	NA
1010	Non-Healthcare Control	43	Male	NA	1	0	0	0	NA	NA
1011	Non-Healthcare Control	33	Male	NA	1	0	0	0	NA	NA
1012	Non-Healthcare Control	43	Male	NA	NA	0	0	0	NA	NA
1013	Non-Healthcare Control	28	Male	NA	0	0	0	0	NA	NA
1014	Non-Healthcare Control	18	Male	NA	0	0	0	0	NA	NA
1015	Non-Healthcare Control	29	Male	NA	0	0	0	0	NA	NA
1016	Non-Healthcare Control	33	Male	NA	1	0	0	0	NA	NA
1017	Non-Healthcare Control	17	Male	NA	0	0	0	0	NA	NA
1018	Non-Healthcare Control	21	Female	NA	1	0	0	0	NA	NA
1019	Non-Healthcare Control	25	Male	NA	0	0	0	0	NA	NA
1020	Non-Healthcare Control	54	Male	NA	1	0	1	0	NA	NA
1021	Non-Healthcare Control	26	Male	NA	0	0	0	0	NA	NA
1022	Non-Healthcare Control	57	Male	NA	NA	0	1	0	NA	NA
1023	Non-Healthcare Control	37	Male	NA	NA	0	0	0	NA	NA
1024	Non-Healthcare Control	29	Male	NA	1	NA	NA	0	NA	NA
1025	Non-Healthcare Control	35	Female	NA	1	0	0	0	NA	NA
1026	Non-Healthcare Control	25	Male	NA	0	0	0	0	NA	NA
1027	Non-Healthcare Control	26	Female	NA	0	0	1	0	NA	NA
1028	Non-Healthcare Control	42	Male	NA	NA	0	0	0	NA	NA
1029	Non-Healthcare Control	45	Male	NA	0	0	0	0	NA	NA
1030	Non-Healthcare Control	61	Male	NA	NA	0	0	0	NA	NA
1031	Non-Healthcare Control	35	Male	NA	0	0	0	0	NA	NA
1032	Non-Healthcare Control	57	Male	NA	NA	0	0	0	NA	NA
1033	Non-Healthcare Control	37	Male	NA	0	0	0	0	NA	NA
1034	Non-Healthcare Control	28	Male	NA	1	0	0	0	NA	NA
1035	Non-Healthcare Control	36	Male	NA	1	0	0	0	NA	NA
1036	Non-Healthcare Control	28	Male	NA	NA	0	0	0	NA	NA
1037	Non-Healthcare Control	33	Female	NA	1	0	0	1	NA	NA
1038	Non-Healthcare Control	51	Male	NA	0	0	0	0	NA	NA
1039	Non-Healthcare Control	64	Male	NA	0	0	0	0	NA	NA
1040	Non-Healthcare Control	57	Male	NA	NA	1	0	0	NA	NA
1041	Non-Healthcare Control	18	Male	NA	0	0	0	0	NA	NA
1042	Non-Healthcare Control	57	Male	NA	NA	0	0	0	NA	NA
1043	Non-Healthcare Control	58	Male	NA	1	0	0	0	NA	NA
1044	Non-Healthcare Control	28	Male	NA	0	0	0	0	NA	NA
1045	Non-Healthcare Control	31	Female	NA	0	0	0	0	NA	NA
1046	Non-Healthcare Control	54	Female	NA	1	0	0	1	NA	NA
1047	Non-Healthcare Control	34	Male	NA	0	0	1	0	NA	NA
1048	Non-Healthcare Control	34	Male	NA	0	0	0	0	NA	NA
1049	Non-Healthcare Control	34	Male	NA	0	0	0	0	NA	NA
1050	Non-Healthcare Control	52	Female	NA	NA	1	1	0	NA	NA
1051	Non-Healthcare Control	38	Male	NA	NA	0	0	0	NA	NA
1052	Non-Healthcare Control	43	Male	NA	0	0	0	0	NA	NA
1053	Non-Healthcare Control	22	Male	NA	NA	0	0	0	NA	NA
1054	Non-Healthcare Control	18	Female	NA	0	0	0	0	NA	NA
1055	Non-Healthcare Control	46	Male	NA	NA	0	0	0	NA	NA
1056	Non-Healthcare Control	50	Male	NA	0	0	1	0	NA	NA
1057	Non-Healthcare Control	19	Male	NA	0	0	0	0	NA	NA
1058	Non-Healthcare Control	25	Female	NA	0	0	0	0	NA	NA
1059	Non-Healthcare Control	41	Male	NA	NA	0	0	0	NA	NA
1060	Non-Healthcare Control	36	Male	NA	1	0	0	1	NA	NA
1061	Non-Healthcare Control	38	Male	NA	NA	0	0	0	NA	NA
1062	Non-Healthcare Control	30	Male	NA	0	0	0	0	NA	NA
1063	Non-Healthcare Control	52	Male	NA	NA	1	1	0	NA	NA
1064	Non-Healthcare Control	28	Male	NA	0	0	0	0	NA	NA
1065	Non-Healthcare Control	45	Male	NA	0	0	0	0	NA	NA
1066	Non-Healthcare Control	42	Male	NA	NA	0	0	0	NA	NA
1067	Non-Healthcare Control	38	Male	NA	1	0	0	0	NA	NA
1068	Non-Healthcare Control	37	Male	NA	NA	0	0	0	NA	NA
1069	Non-Healthcare Control	32	Female	NA	0	0	0	0	NA	NA
1070	Non-Healthcare Control	34	Male	NA	NA	0	0	0	NA	NA
1071	Non-Healthcare Control	60	Male	NA	0	0	1	0	NA	NA
1072	Non-Healthcare Control	45	Male	NA	0	0	1	0	NA	NA
1073	Non-Healthcare Control	42	Male	NA	0	0	0	0	NA	NA
1074	Non-Healthcare Control	53	Female	NA	NA	0	0	0	NA	NA
1075	Non-Healthcare Control	38	Male	NA	NA	0	0	0	NA	NA
1076	Non-Healthcare Control	50	Male	NA	NA	0	1	0	NA	NA
1077	Non-Healthcare Control	27	Male	NA	NA	0	0	0	NA	NA
1078	Non-Healthcare Control	37	Male	NA	NA	0	0	0	NA	NA
1079	Non-Healthcare Control	42	Male	NA	0	0	0	0	NA	NA
1080	Non-Healthcare Control	57	Male	NA	0	0	0	0	NA	NA
1081	Non-Healthcare Control	41	Male	NA	NA	0	0	0	NA	NA
1082	Non-Healthcare Control	29	Male	NA	0	0	0	0	NA	NA
1083	Non-Healthcare Control	50	Male	NA	1	0	0	0	NA	NA
1084	Non-Healthcare Control	44	Male	NA	0	0	0	1	NA	NA
1085	Non-Healthcare Control	45	Male	NA	1	0	0	0	NA	NA
1086	Non-Healthcare Control	53	Male	NA	0	0	1	0	NA	NA
1087	Non-Healthcare Control	25	Male	NA	NA	0	0	0	NA	NA
1088	Non-Healthcare Control	59	Male	NA	1	0	0	0	NA	NA
1089	Non-Healthcare Control	20	Male	NA	0	0	0	0	NA	NA
1090	Non-Healthcare Control	30	Male	NA	0	0	0	0	NA	NA
1091	Non-Healthcare Control	27	Male	NA	0	0	0	0	NA	NA
1092	Non-Healthcare Control	29	Male	NA	0	0	0	0	NA	NA
1093	Non-Healthcare Control	18	Male	NA	0	0	0	0	NA	NA
1094	Non-Healthcare Control	42	Male	NA	1	0	1	0	NA	NA
1095	Non-Healthcare Control	37	Male	NA	NA	0	0	0	NA	NA
1096	Non-Healthcare Control	54	Male	NA	0	0	0	0	NA	NA
1097	Non-Healthcare Control	56	Male	NA	NA	1	0	0	NA	NA
1098	Non-Healthcare Control	46	Male	NA	0	0	0	0	NA	NA
1099	Non-Healthcare Control	35	Male	NA	1	0	0	0	NA	NA
1100	Non-Healthcare Control	21	Male	NA	1	0	0	0	NA	NA
1101	Non-Healthcare Control	32	Male	NA	0	0	1	0	NA	NA
1102	Non-Healthcare Control	48	Male	NA	1	0	0	0	NA	NA
1103	Non-Healthcare Control	64	Male	NA	0	0	1	0	NA	NA
1104	Non-Healthcare Control	49	Male	NA	0	0	0	0	NA	NA
1105	Non-Healthcare Control	38	Male	NA	0	0	1	0	NA	NA
1106	Non-Healthcare Control	42	Male	NA	0	0	0	0	NA	NA
1107	Non-Healthcare Control	17	Male	NA	1	0	0	0	NA	NA
1108	Non-Healthcare Control	16	Male	NA	0	0	0	0	NA	NA
1109	Non-Healthcare Control	23	Male	NA	0	0	0	0	NA	NA
1110	Non-Healthcare Control	21	Male	NA	0	0	0	0	NA	NA
1111	Non-Healthcare Control	19	Male	NA	0	0	0	0	NA	NA
1112	Non-Healthcare Control	50	Male	NA	1	0	0	0	NA	NA
1113	IMIDs Non-Cytokine INH	54	Male	NA	NA	0	1	0	NA	RA
1114	Non-Healthcare Control	36	Male	NA	NA	0	0	0	NA	NA
1115	Non-Healthcare Control	19	Female	NA	0	0	0	0	NA	NA
1116	Non-Healthcare Control	27	Male	NA	0	0	0	0	NA	NA
1117	Non-Healthcare Control	39	Male	NA	NA	NA	NA	0	NA	NA
1118	Non-Healthcare Control	29	Male	NA	0	0	0	0	NA	NA
1119	Non-Healthcare Control	55	Male	NA	0	0	0	0	NA	NA
1120	Non-Healthcare Control	19	Female	NA	NA	0	0	0	NA	NA
1121	IMIDs Cytokine INH	64	Male	NA	1	0	1	0	IL-6 Inhibitors	RA
1122	Non-Healthcare Control	20	Male	NA	0	0	0	0	NA	NA
1123	Non-Healthcare Control	30	Male	NA	NA	0	0	0	NA	NA
1124	Non-Healthcare Control	34	Male	NA	0	0	0	0	NA	NA
1125	Non-Healthcare Control	31	Male	NA	0	0	0	0	NA	NA
1126	IMIDs Cytokine INH	56	Male	NA	NA	0	1	0	JAK Inhibitors	RA
1127	Non-Healthcare Control	30	Male	NA	1	0	0	0	NA	NA
1128	Non-Healthcare Control	30	Female	NA	0	0	0	0	NA	NA
1129	Non-Healthcare Control	22	Male	NA	0	0	0	0	NA	NA
1130	Non-Healthcare Control	36	Male	NA	0	0	0	0	NA	NA
1131	Non-Healthcare Control	35	Male	NA	NA	0	0	0	NA	NA
1132	Non-Healthcare Control	23	Male	NA	0	0	0	0	NA	NA
1133	Non-Healthcare Control	41	Female	NA	0	0	0	0	NA	NA
1134	Non-Healthcare Control	49	Male	NA	0	0	0	0	NA	NA
1135	IMIDs Cytokine INH	64	Male	NA	0	1	1	0	IL-17 Inhibitors	SpA
1136	Non-Healthcare Control	22	Female	NA	0	0	0	0	NA	NA
1137	Non-Healthcare Control	39	Female	NA	NA	0	0	0	NA	NA
1138	Non-Healthcare Control	31	Male	NA	0	1	0	0	NA	NA
1139	IMIDs Non-Cytokine INH	62	Female	NA	0	0	1	0	NA	RA
1140	Non-Healthcare Control	33	Male	NA	NA	0	0	0	NA	NA
1141	IMIDs Cytokine INH	65	Male	NA	NA	0	1	0	IL-23 Inhibitors	Psoriasis
1142	Non-Healthcare Control	47	Male	NA	NA	0	0	0	NA	NA
1143	Non-Healthcare Control	53	Male	NA	0	0	0	0	NA	NA
1144	Non-Healthcare Control	31	Female	NA	1	0	0	0	NA	NA
1145	IMIDs Cytokine INH	52	Female	NA	0	0	1	0	TNF Inhibitors	SpA
1146	Non-Healthcare Control	20	Male	NA	0	0	0	0	NA	NA
1147	Non-Healthcare Control	60	Male	NA	NA	0	0	0	NA	NA
1148	Non-Healthcare Control	51	Male	NA	1	0	1	0	NA	NA
1149	IMIDs Cytokine INH	23	Male	NA	1	0	0	0	IL-23 Inhibitors	SpA
1150	Non-Healthcare Control	27	Male	NA	NA	0	0	0	NA	NA
1151	IMIDs Cytokine INH	40	Male	NA	1	0	0	0	Others	Psoriasis
1152	Non-Healthcare Control	42	Female	NA	0	0	0	0	NA	NA
1153	IMIDs Non-Cytokine INH	65	Male	NA	0	0	1	0	NA	Other
1154	Non-Healthcare Control	18	Male	NA	0	0	0	1	NA	NA
1155	Non-Healthcare Control	55	Female	NA	0	0	0	1	NA	NA
1156	Non-Healthcare Control	42	Male	NA	1	0	0	0	NA	NA
1157	Non-Healthcare Control	29	Male	NA	NA	0	0	0	NA	NA
1158	Non-Healthcare Control	28	Male	NA	0	0	0	0	NA	NA
1159	Non-Healthcare Control	51	Female	NA	0	1	0	0	NA	NA
1160	IMIDs Cytokine INH	54	Male	NA	NA	0	0	0	Others	Psoriasis
1161	Non-Healthcare Control	33	Male	NA	0	0	0	0	NA	NA
1162	Non-Healthcare Control	39	Male	NA	1	0	0	0	NA	NA
1163	Non-Healthcare Control	57	Male	NA	NA	0	0	0	NA	NA
1164	IMIDs Non-Cytokine INH	59	Male	NA	NA	0	0	0	NA	RA
1165	Non-Healthcare Control	58	Male	NA	0	0	0	0	NA	NA
1166	Non-Healthcare Control	25	Male	NA	1	0	0	0	NA	NA
1167	Non-Healthcare Control	45	Male	NA	0	0	0	0	NA	NA
1168	Non-Healthcare Control	26	Male	NA	0	0	0	0	NA	NA
1169	Non-Healthcare Control	53	Male	NA	NA	NA	NA	0	NA	NA
1170	IMIDs Cytokine INH	45	Female	NA	0	0	0	0	JAK Inhibitors	RA
1171	Non-Healthcare Control	37	Female	NA	NA	0	0	0	NA	NA
1172	Non-Healthcare Control	43	Male	NA	0	0	0	0	NA	NA
1173	Non-Healthcare Control	45	Male	NA	NA	NA	NA	0	NA	NA
1174	Non-Healthcare Control	31	Male	NA	0	0	0	0	NA	NA
1175	Non-Healthcare Control	47	Male	NA	0	0	0	0	NA	NA
1176	Non-Healthcare Control	31	Female	NA	0	0	0	0	NA	NA
1177	Non-Healthcare Control	43	Male	NA	0	0	0	0	NA	NA
1178	Non-Healthcare Control	44	Male	NA	0	0	0	0	NA	NA
1179	Non-Healthcare Control	59	Male	NA	0	0	0	0	NA	NA
1180	Non-Healthcare Control	26	Male	NA	NA	0	0	0	NA	NA
1181	Non-Healthcare Control	38	Male	NA	0	0	0	0	NA	NA
1182	Non-Healthcare Control	38	Male	NA	0	0	0	0	NA	NA
1183	Non-Healthcare Control	42	Male	NA	NA	0	0	1	NA	NA
1184	Non-Healthcare Control	57	Male	NA	0	0	0	0	NA	NA
1185	Non-Healthcare Control	19	Female	NA	NA	1	0	0	NA	NA
1186	Non-Healthcare Control	28	Female	NA	0	0	0	0	NA	NA
1187	Non-Healthcare Control	24	Female	NA	1	0	0	0	NA	NA
1188	Non-Healthcare Control	44	Male	NA	0	0	0	0	NA	NA
1189	Non-Healthcare Control	68	Male	NA	0	0	0	0	NA	NA
1190	Non-Healthcare Control	21	Male	NA	0	0	0	0	NA	NA
1191	Non-Healthcare Control	54	Male	NA	0	0	0	0	NA	NA
1192	Non-Healthcare Control	38	Male	NA	0	0	0	0	NA	NA
1193	IMIDs Non-Cytokine INH	82	Male	NA	0	0	0	0	NA	RA
1194	Non-Healthcare Control	49	Male	NA	NA	1	1	1	NA	NA
1195	IMIDs Non-Cytokine INH	56	Female	NA	0	0	0	0	NA	RA
1196	Non-Healthcare Control	59	Male	NA	0	0	0	0	NA	NA
1197	IMIDs Cytokine INH	63	Male	NA	0	0	0	0	IL-23 Inhibitors	Psoriasis
1198	Non-Healthcare Control	49	Male	NA	1	0	0	0	NA	NA
1199	IMIDs Cytokine INH	46	Female	NA	NA	0	0	0	IL-6 Inhibitors	RA
1200	Non-Healthcare Control	34	Male	NA	0	0	0	0	NA	NA
1201	IMIDs Cytokine INH	73	Female	NA	0	0	0	0	Others	Other
1202	Non-Healthcare Control	47	Female	NA	0	0	1	0	NA	NA
1203	IMIDs Non-Cytokine INH	41	Male	NA	0	0	0	0	NA	Psoriasis
1204	Non-Healthcare Control	16	Male	NA	0	0	0	0	NA	NA
1205	Non-Healthcare Control	61	Male	NA	1	1	1	0	NA	NA
1206	IMIDs Cytokine INH	49	Male	NA	0	0	0	0	IL-23 Inhibitors	Psoriasis
1207	IMIDs Cytokine INH	62	Female	NA	1	0	1	0	Others	RA
1208	Non-Healthcare Control	58	Male	NA	0	0	0	0	NA	NA
1209	IMIDs Cytokine INH	69	Male	NA	0	0	0	0	IL-17 Inhibitors	Psoriasis
1210	Non-Healthcare Control	13	Male	NA	0	0	0	0	NA	NA
1211	Non-Healthcare Control	35	Female	NA	0	0	0	0	NA	NA
1212	IMIDs Cytokine INH	45	Female	NA	0	1	0	0	TNF Inhibitors	RA
1213	Non-Healthcare Control	39	Male	NA	0	0	0	0	NA	NA
1214	IMIDs Cytokine INH	63	Male	NA	0	0	1	0	Others	Other
1215	Non-Healthcare Control	62	Male	NA	NA	0	1	0	NA	NA
1216	Non-Healthcare Control	63	Male	NA	1	0	0	0	NA	NA
1217	IMIDs Non-Cytokine INH	29	Female	NA	1	0	0	0	NA	RA
1218	Non-Healthcare Control	65	Female	NA	NA	0	0	0	NA	NA
1219	Non-Healthcare Control	35	Male	NA	0	0	0	0	NA	NA
1220	IMIDs Non-Cytokine INH	62	Male	NA	0	0	1	0	NA	Psoriasis
1221	Non-Healthcare Control	22	Male	NA	0	0	0	0	NA	NA
1222	Non-Healthcare Control	54	Male	NA	1	0	0	0	NA	NA
1223	IMIDs Cytokine INH	52	Male	NA	0	0	0	0	Others	RA
1224	Non-Healthcare Control	36	Male	NA	1	0	0	0	NA	NA
1225	IMIDs Cytokine INH	67	Female	NA	0	0	1	0	JAK Inhibitors	RA
1226	Non-Healthcare Control	32	Male	NA	NA	0	0	0	NA	NA
1227	IMIDs Cytokine INH	66	Male	NA	NA	0	0	0	TNF Inhibitors	Psoriasis
1228	Non-Healthcare Control	58	Male	NA	1	0	0	0	NA	NA
1229	Non-Healthcare Control	35	Male	NA	1	0	0	0	NA	NA
1230	Non-Healthcare Control	24	Female	NA	0	0	0	0	NA	NA
1231	Non-Healthcare Control	54	Male	NA	0	0	0	0	NA	NA
1232	Non-Healthcare Control	36	Male	NA	0	0	1	0	NA	NA
1233	Non-Healthcare Control	36	Male	NA	NA	0	0	0	NA	NA
1234	Non-Healthcare Control	33	Female	NA	1	0	0	1	NA	NA
1235	Non-Healthcare Control	41	Male	NA	0	0	0	0	NA	NA
1236	Non-Healthcare Control	23	Male	NA	0	0	0	0	NA	NA
1237	Non-Healthcare Control	27	Male	NA	0	0	0	0	NA	NA
1238	Non-Healthcare Control	60	Male	NA	NA	0	1	0	NA	NA
1239	Non-Healthcare Control	54	Male	NA	NA	0	1	0	NA	NA
1240	Non-Healthcare Control	29	Male	NA	1	0	0	0	NA	NA
1241	Non-Healthcare Control	54	Male	NA	NA	0	1	0	NA	NA
1242	Non-Healthcare Control	30	Male	NA	NA	0	0	0	NA	NA
1243	Non-Healthcare Control	26	Male	NA	0	0	0	0	NA	NA
1244	Non-Healthcare Control	51	Male	NA	0	0	0	0	NA	NA
1245	Non-Healthcare Control	56	Male	NA	0	0	0	0	NA	NA
1246	Non-Healthcare Control	42	Male	NA	1	0	0	0	NA	NA
1247	Non-Healthcare Control	39	Male	NA	1	0	0	0	NA	NA
1248	Non-Healthcare Control	33	Male	NA	NA	0	1	0	NA	NA
1249	Non-Healthcare Control	19	Male	NA	0	0	0	0	NA	NA
1250	Non-Healthcare Control	42	Male	NA	NA	0	0	0	NA	NA
1251	Non-Healthcare Control	48	Male	NA	0	0	1	0	NA	NA
1252	Non-Healthcare Control	41	Male	NA	0	0	0	0	NA	NA
1253	Non-Healthcare Control	47	Male	NA	0	0	1	0	NA	NA
1254	Non-Healthcare Control	31	Male	NA	0	0	0	0	NA	NA
1255	Non-Healthcare Control	20	Male	NA	0	0	0	0	NA	NA
1256	Non-Healthcare Control	25	Male	NA	NA	NA	NA	0	NA	NA
1257	Non-Healthcare Control	31	Male	NA	0	0	0	0	NA	NA
1258	Non-Healthcare Control	40	Female	NA	0	0	0	0	NA	NA
1259	Non-Healthcare Control	63	Male	NA	0	0	0	0	NA	NA
1260	Non-Healthcare Control	40	Male	NA	0	0	0	0	NA	NA
1261	Non-Healthcare Control	30	Male	NA	0	0	0	0	NA	NA
1262	Non-Healthcare Control	36	Male	NA	0	0	0	0	NA	NA
1263	Non-Healthcare Control	23	Male	NA	0	0	0	0	NA	NA
1264	Non-Healthcare Control	52	Male	NA	NA	NA	NA	0	NA	NA
1265	Non-Healthcare Control	20	Male	NA	0	0	0	0	NA	NA
1266	Non-Healthcare Control	34	Male	NA	1	0	0	0	NA	NA
1267	Non-Healthcare Control	44	Male	NA	0	0	0	0	NA	NA
1268	Non-Healthcare Control	17	Male	NA	0	0	0	0	NA	NA
1269	Non-Healthcare Control	28	Male	NA	NA	NA	NA	0	NA	NA
1270	Non-Healthcare Control	21	Male	NA	0	0	0	0	NA	NA
1271	Non-Healthcare Control	31	Female	NA	0	0	0	0	NA	NA
1272	Non-Healthcare Control	55	Female	NA	0	0	0	0	NA	NA
1273	Non-Healthcare Control	58	Male	NA	0	0	0	0	NA	NA
1274	Non-Healthcare Control	26	Male	NA	NA	NA	NA	0	NA	NA
1275	Non-Healthcare Control	31	Male	NA	0	0	0	0	NA	NA
1276	Non-Healthcare Control	48	Male	NA	1	0	0	0	NA	NA
1277	Non-Healthcare Control	63	Male	NA	1	0	0	0	NA	NA
1278	Non-Healthcare Control	42	Male	NA	0	0	0	0	NA	NA
1279	Non-Healthcare Control	43	Male	NA	1	0	0	0	NA	NA
1280	Non-Healthcare Control	43	Male	NA	0	0	0	0	NA	NA
1281	Non-Healthcare Control	42	Male	NA	1	0	0	0	NA	NA
1282	Non-Healthcare Control	29	Male	NA	0	0	0	0	NA	NA
1283	Non-Healthcare Control	52	Female	NA	0	0	0	0	NA	NA
1284	Non-Healthcare Control	42	Male	NA	0	0	0	0	NA	NA
1285	Non-Healthcare Control	40	Male	NA	NA	0	0	0	NA	NA
1286	Non-Healthcare Control	51	Female	NA	0	0	0	0	NA	NA
1287	Non-Healthcare Control	52	Male	NA	0	0	0	0	NA	NA
1288	Non-Healthcare Control	20	Male	NA	0	0	0	0	NA	NA
1289	Non-Healthcare Control	58	Male	NA	NA	0	0	1	NA	NA
1290	Non-Healthcare Control	32	Male	NA	1	0	0	0	NA	NA
1291	Non-Healthcare Control	40	Male	NA	0	0	0	1	NA	NA
1292	Non-Healthcare Control	44	Male	NA	0	0	0	0	NA	NA
1293	Non-Healthcare Control	42	Female	NA	0	0	0	0	NA	NA
1294	Non-Healthcare Control	38	Male	NA	0	0	0	0	NA	NA
1295	Non-Healthcare Control	22	Male	NA	NA	NA	NA	0	NA	NA
1296	Non-Healthcare Control	24	Male	NA	0	0	0	0	NA	NA
1297	Non-Healthcare Control	24	Male	NA	NA	0	0	0	NA	NA
1298	Non-Healthcare Control	22	Male	NA	1	0	0	0	NA	NA
1299	Non-Healthcare Control	26	Male	NA	0	0	0	0	NA	NA
1300	Non-Healthcare Control	46	Female	NA	0	0	0	0	NA	NA
1301	Non-Healthcare Control	60	Male	NA	NA	0	0	0	NA	NA
1302	Non-Healthcare Control	18	Male	NA	NA	NA	NA	0	NA	NA
1303	Non-Healthcare Control	36	Male	NA	0	1	1	0	NA	NA
1304	Non-Healthcare Control	56	Female	NA	NA	0	0	0	NA	NA
1305	Non-Healthcare Control	40	Male	NA	0	0	0	0	NA	NA
1306	Non-Healthcare Control	22	Male	NA	1	0	0	0	NA	NA
1307	Non-Healthcare Control	47	Male	NA	0	0	0	0	NA	NA
1308	Non-Healthcare Control	20	Male	NA	0	0	1	0	NA	NA
1309	Non-Healthcare Control	50	Male	NA	0	0	0	0	NA	NA
1310	Non-Healthcare Control	59	Male	NA	1	0	1	0	NA	NA
1311	Non-Healthcare Control	33	Male	NA	0	0	0	0	NA	NA
1312	Non-Healthcare Control	56	Male	NA	0	0	0	0	NA	NA
1313	Non-Healthcare Control	59	Male	NA	0	0	1	0	NA	NA
1314	Non-Healthcare Control	53	Male	NA	0	0	0	0	NA	NA
1315	Non-Healthcare Control	19	Male	NA	0	0	0	0	NA	NA
1316	Non-Healthcare Control	58	Male	NA	1	0	0	0	NA	NA
1317	Non-Healthcare Control	51	Male	NA	NA	0	0	0	NA	NA
1318	Non-Healthcare Control	37	Female	NA	1	0	0	0	NA	NA
1319	Non-Healthcare Control	47	Female	NA	0	0	0	0	NA	NA
1320	Non-Healthcare Control	60	Female	NA	0	0	0	0	NA	NA
1321	Non-Healthcare Control	41	Female	NA	NA	0	0	0	NA	NA
1322	Non-Healthcare Control	35	Male	NA	0	0	0	0	NA	NA
1323	Non-Healthcare Control	28	Female	NA	1	0	0	0	NA	NA
1324	Non-Healthcare Control	41	Male	NA	NA	0	1	0	NA	NA
1325	Non-Healthcare Control	56	Male	NA	0	0	1	1	NA	NA
1326	Non-Healthcare Control	27	Male	NA	0	0	0	0	NA	NA
1327	Non-Healthcare Control	29	Male	NA	0	0	0	0	NA	NA
1328	Non-Healthcare Control	48	Male	NA	0	0	0	0	NA	NA
1329	Non-Healthcare Control	29	Male	NA	1	0	0	0	NA	NA
1330	Non-Healthcare Control	33	Male	NA	NA	0	0	0	NA	NA
1331	Non-Healthcare Control	17	Male	NA	0	0	0	0	NA	NA
1332	Non-Healthcare Control	52	Male	NA	0	0	0	0	NA	NA
1333	Non-Healthcare Control	50	Male	NA	0	0	0	0	NA	NA
1334	Non-Healthcare Control	25	Male	NA	0	0	0	0	NA	NA
1335	Non-Healthcare Control	29	Female	NA	0	0	0	0	NA	NA
1336	Non-Healthcare Control	60	Male	NA	0	0	1	0	NA	NA
1337	Non-Healthcare Control	26	Male	NA	NA	0	0	0	NA	NA
1338	Non-Healthcare Control	41	Male	NA	0	0	0	0	NA	NA
1339	Non-Healthcare Control	58	Female	NA	0	0	0	0	NA	NA
1340	Non-Healthcare Control	52	Male	NA	0	0	1	0	NA	NA
1341	Non-Healthcare Control	58	Male	NA	NA	0	0	0	NA	NA
1342	Non-Healthcare Control	14	Female	NA	0	0	0	0	NA	NA
1343	Non-Healthcare Control	59	Male	NA	NA	0	1	0	NA	NA
1344	Non-Healthcare Control	18	Male	NA	0	0	0	0	NA	NA
1345	Non-Healthcare Control	28	Male	NA	1	0	0	0	NA	NA
1346	Non-Healthcare Control	53	Male	NA	1	0	0	0	NA	NA
1347	Non-Healthcare Control	18	Male	NA	0	0	0	0	NA	NA
1348	Non-Healthcare Control	25	Male	NA	1	0	0	0	NA	NA
1349	Non-Healthcare Control	30	Male	NA	1	0	0	0	NA	NA
1350	Non-Healthcare Control	44	Male	NA	1	0	0	0	NA	NA
1351	Non-Healthcare Control	30	Male	NA	0	0	0	0	NA	NA
1352	Non-Healthcare Control	57	Male	NA	0	0	0	0	NA	NA
1353	Non-Healthcare Control	20	Male	NA	0	0	0	0	NA	NA
1354	Non-Healthcare Control	20	Female	NA	0	0	0	0	NA	NA
1355	Non-Healthcare Control	23	Female	NA	0	0	0	0	NA	NA
1356	Non-Healthcare Control	38	Male	NA	0	0	0	0	NA	NA
1357	Non-Healthcare Control	27	Male	NA	NA	0	0	0	NA	NA
1358	Non-Healthcare Control	29	Male	NA	0	0	0	0	NA	NA
1359	Non-Healthcare Control	26	Male	NA	1	0	1	0	NA	NA
1360	Non-Healthcare Control	40	Male	NA	1	0	0	0	NA	NA
1361	Non-Healthcare Control	29	Male	NA	0	0	0	0	NA	NA
1362	Non-Healthcare Control	34	Male	NA	1	0	0	0	NA	NA
1363	Non-Healthcare Control	26	Male	NA	0	0	0	0	NA	NA
1364	Non-Healthcare Control	23	Male	NA	1	0	1	0	NA	NA
1365	Non-Healthcare Control	38	Male	NA	NA	0	0	1	NA	NA
1366	Non-Healthcare Control	64	Male	NA	0	0	1	0	NA	NA
1367	Non-Healthcare Control	30	Male	NA	0	0	0	0	NA	NA
1368	Non-Healthcare Control	35	Male	NA	1	0	0	0	NA	NA
1369	Non-Healthcare Control	54	Male	NA	1	0	1	0	NA	NA
1370	Non-Healthcare Control	34	Male	NA	0	0	0	0	NA	NA
1371	Non-Healthcare Control	30	Male	NA	1	0	0	1	NA	NA
1372	Non-Healthcare Control	39	Male	NA	1	0	0	0	NA	NA
1373	Non-Healthcare Control	26	Male	NA	1	0	0	0	NA	NA
1374	Non-Healthcare Control	61	Male	NA	1	0	0	0	NA	NA
1375	Non-Healthcare Control	44	Female	NA	1	0	0	0	NA	NA
1376	Non-Healthcare Control	28	Male	NA	0	0	0	0	NA	NA
1377	Non-Healthcare Control	42	Male	NA	NA	0	0	0	NA	NA
1378	Non-Healthcare Control	62	Male	NA	0	0	1	0	NA	NA
1379	Non-Healthcare Control	27	Male	NA	0	0	0	0	NA	NA
1380	Non-Healthcare Control	46	Female	NA	1	0	0	0	NA	NA
1381	Non-Healthcare Control	21	Male	NA	0	0	0	0	NA	NA
1382	Non-Healthcare Control	26	Female	NA	0	0	0	0	NA	NA
1383	Non-Healthcare Control	21	Male	NA	1	0	0	0	NA	NA
1384	Non-Healthcare Control	54	Male	NA	NA	0	0	0	NA	NA
1385	Non-Healthcare Control	42	Male	NA	NA	0	0	0	NA	NA
1386	Non-Healthcare Control	57	Male	NA	0	0	1	0	NA	NA
1387	Non-Healthcare Control	38	Male	NA	0	0	0	0	NA	NA
1388	Non-Healthcare Control	34	Male	NA	0	0	0	0	NA	NA
1389	Non-Healthcare Control	31	Male	NA	0	0	0	0	NA	NA
1390	Non-Healthcare Control	53	Male	NA	0	0	0	0	NA	NA
1391	Non-Healthcare Control	56	Male	NA	0	0	0	0	NA	NA
1392	Non-Healthcare Control	36	Male	NA	NA	0	0	0	NA	NA
1393	Non-Healthcare Control	43	Male	NA	0	0	1	0	NA	NA
1394	Non-Healthcare Control	31	Male	NA	1	0	0	0	NA	NA
1395	Non-Healthcare Control	32	Male	NA	1	0	0	0	NA	NA
1396	Non-Healthcare Control	27	Male	NA	0	0	0	0	NA	NA
1397	Non-Healthcare Control	39	Female	NA	0	0	0	0	NA	NA
1398	Non-Healthcare Control	53	Male	NA	0	0	0	0	NA	NA
1399	Non-Healthcare Control	28	Male	NA	NA	0	0	0	NA	NA
1400	Non-Healthcare Control	65	Male	NA	0	0	1	0	NA	NA
1401	Non-Healthcare Control	59	Male	NA	1	0	1	0	NA	NA
1402	Non-Healthcare Control	43	Male	NA	NA	0	0	0	NA	NA
1403	Non-Healthcare Control	29	Male	NA	0	0	0	0	NA	NA
1404	Non-Healthcare Control	31	Female	NA	0	0	0	0	NA	NA
1405	Non-Healthcare Control	56	Male	NA	0	0	0	0	NA	NA
1406	Non-Healthcare Control	49	Male	NA	0	0	1	0	NA	NA
1407	Non-Healthcare Control	49	Male	NA	0	0	1	0	NA	NA
1408	Non-Healthcare Control	40	Male	NA	0	0	0	0	NA	NA
1409	Non-Healthcare Control	40	Male	NA	0	0	0	0	NA	NA
1410	Non-Healthcare Control	23	Female	NA	1	0	0	0	NA	NA
1411	Non-Healthcare Control	51	Male	NA	NA	0	0	0	NA	NA
1412	Non-Healthcare Control	22	Male	NA	NA	0	0	1	NA	NA
1413	Non-Healthcare Control	29	Male	NA	1	0	0	0	NA	NA
1414	Non-Healthcare Control	43	Male	NA	NA	0	0	0	NA	NA
1415	Non-Healthcare Control	56	Female	NA	NA	0	0	0	NA	NA
1416	Non-Healthcare Control	40	Male	NA	0	0	0	0	NA	NA
1417	Non-Healthcare Control	50	Male	NA	0	0	0	0	NA	NA
1418	Non-Healthcare Control	40	Male	NA	NA	0	0	0	NA	NA
1419	Non-Healthcare Control	41	Male	NA	NA	0	0	0	NA	NA
1420	Non-Healthcare Control	53	Male	NA	NA	0	1	0	NA	NA
1421	Non-Healthcare Control	66	Male	NA	1	0	0	0	NA	NA
1422	Non-Healthcare Control	57	Male	NA	1	0	1	0	NA	NA
1423	Non-Healthcare Control	51	Male	NA	0	0	1	0	NA	NA
1424	Non-Healthcare Control	47	Male	NA	NA	0	0	0	NA	NA
1425	Non-Healthcare Control	28	Male	NA	0	0	0	0	NA	NA
1426	Non-Healthcare Control	41	Male	NA	0	0	0	0	NA	NA
1427	Non-Healthcare Control	51	Female	NA	NA	0	1	0	NA	NA
1428	IMIDs Cytokine INH	52	Male	NA	1	0	0	0	IL-23 Inhibitors	Psoriasis
1429	Non-Healthcare Control	40	Male	NA	NA	0	0	0	NA	NA
1430	Non-Healthcare Control	40	Male	NA	0	0	1	0	NA	NA
1431	Non-Healthcare Control	53	Male	NA	1	0	1	0	NA	NA
1432	IMIDs Cytokine INH	53	Male	NA	0	0	0	0	TNF Inhibitors	SpA
1433	Non-Healthcare Control	51	Male	NA	0	0	1	0	NA	NA
1434	Non-Healthcare Control	33	Male	NA	NA	0	0	0	NA	NA
1435	IMIDs Non-Cytokine INH	65	Male	NA	0	0	1	0	NA	Other
1436	Non-Healthcare Control	39	Male	NA	NA	0	1	0	NA	NA
1437	IMIDs Cytokine INH	80	Female	NA	0	0	0	0	JAK Inhibitors	RA
1438	Non-Healthcare Control	23	Male	NA	0	0	0	0	NA	NA
1439	IMIDs Cytokine INH	43	Female	NA	1	0	0	0	Others	RA
1440	Non-Healthcare Control	49	Male	NA	NA	0	0	0	NA	NA
1441	IMIDs Cytokine INH	79	Female	NA	0	0	0	0	Others	RA
1442	IMIDs Non-Cytokine INH	42	Female	NA	NA	0	1	0	NA	RA
1443	IMIDs Cytokine INH	50	Female	NA	0	0	0	0	Others	Other
1444	IMIDs Non-Cytokine INH	75	Male	NA	0	0	0	0	NA	RA
1445	IMIDs Cytokine INH	83	Male	NA	0	0	0	1	TNF Inhibitors	RA
1446	IMIDs Cytokine INH	68	Female	NA	0	1	1	1	JAK Inhibitors	RA
1447	Non-Healthcare Control	32	Male	NA	1	0	0	0	NA	NA
1448	Non-Healthcare Control	34	Male	NA	0	0	0	0	NA	NA
1449	Non-Healthcare Control	46	Male	NA	NA	0	0	0	NA	NA
1450	Non-Healthcare Control	21	Male	NA	0	0	0	0	NA	NA
1451	Non-Healthcare Control	38	Male	NA	0	0	0	0	NA	NA
1452	Non-Healthcare Control	25	Male	NA	0	0	0	0	NA	NA
1453	Non-Healthcare Control	24	Male	NA	0	0	0	0	NA	NA
1454	Non-Healthcare Control	40	Male	NA	0	0	0	0	NA	NA
1455	Non-Healthcare Control	20	Male	NA	NA	0	0	0	NA	NA
1456	Non-Healthcare Control	30	Male	NA	0	0	0	0	NA	NA
1457	Non-Healthcare Control	58	Male	NA	NA	0	0	0	NA	NA
1458	Non-Healthcare Control	26	Female	NA	NA	0	0	0	NA	NA
1459	Non-Healthcare Control	54	Male	NA	NA	0	1	0	NA	NA
1460	Non-Healthcare Control	38	Male	NA	1	0	1	0	NA	NA
1461	Non-Healthcare Control	18	Male	NA	0	0	0	0	NA	NA
1462	Non-Healthcare Control	28	Male	NA	NA	0	0	0	NA	NA
1463	Non-Healthcare Control	42	Male	NA	1	0	1	0	NA	NA
1464	Non-Healthcare Control	54	Female	NA	0	0	1	0	NA	NA
1465	Non-Healthcare Control	59	Female	NA	0	0	0	0	NA	NA
1466	Non-Healthcare Control	53	Female	NA	0	0	0	1	NA	NA
1467	Non-Healthcare Control	21	Male	NA	1	0	0	0	NA	NA
1468	Non-Healthcare Control	30	Male	NA	0	0	0	0	NA	NA
1469	Non-Healthcare Control	41	Male	NA	0	0	0	0	NA	NA
1470	Non-Healthcare Control	24	Male	NA	0	0	0	1	NA	NA
1471	Non-Healthcare Control	58	Male	NA	1	0	0	0	NA	NA
1472	Non-Healthcare Control	26	Male	NA	0	0	0	0	NA	NA
1473	Non-Healthcare Control	35	Male	NA	0	0	0	0	NA	NA
1474	Non-Healthcare Control	49	Male	NA	0	0	0	0	NA	NA
1475	Non-Healthcare Control	17	Female	NA	0	0	0	0	NA	NA
1476	Non-Healthcare Control	25	Male	NA	0	0	0	0	NA	NA
1477	Non-Healthcare Control	50	Male	NA	NA	0	0	0	NA	NA
1478	Non-Healthcare Control	51	Male	NA	0	0	0	0	NA	NA
1479	Non-Healthcare Control	31	Male	NA	1	0	0	0	NA	NA
1480	Non-Healthcare Control	34	Male	NA	NA	0	1	0	NA	NA
1481	Non-Healthcare Control	32	Male	NA	0	0	0	0	NA	NA
1482	Non-Healthcare Control	30	Male	NA	0	0	0	0	NA	NA
1483	Non-Healthcare Control	46	Male	NA	1	0	1	0	NA	NA
1484	Non-Healthcare Control	19	Male	NA	0	0	0	0	NA	NA
1485	Non-Healthcare Control	37	Male	NA	0	0	1	0	NA	NA
1486	Non-Healthcare Control	23	Female	NA	0	0	0	0	NA	NA
1487	Non-Healthcare Control	33	Male	NA	1	0	0	0	NA	NA
1488	Non-Healthcare Control	49	Male	NA	0	0	0	0	NA	NA
1489	Non-Healthcare Control	44	Male	NA	0	0	0	0	NA	NA
1490	Non-Healthcare Control	25	Female	NA	NA	0	0	1	NA	NA
1491	Non-Healthcare Control	52	Male	NA	0	0	0	0	NA	NA
1492	Non-Healthcare Control	49	Male	NA	1	0	0	0	NA	NA
1493	Non-Healthcare Control	18	Male	NA	0	0	0	0	NA	NA
1494	Non-Healthcare Control	29	Male	NA	0	0	0	0	NA	NA
1495	Non-Healthcare Control	36	Male	NA	1	0	1	0	NA	NA
1496	Non-Healthcare Control	50	Male	NA	1	0	0	0	NA	NA
1497	Non-Healthcare Control	51	Male	NA	0	0	1	0	NA	NA
1498	Non-Healthcare Control	50	Male	NA	0	0	1	0	NA	NA
1499	Non-Healthcare Control	23	Male	NA	NA	0	0	0	NA	NA
1500	Non-Healthcare Control	23	Female	NA	1	0	0	0	NA	NA
1501	Non-Healthcare Control	26	Male	NA	NA	0	0	0	NA	NA
1502	Non-Healthcare Control	32	Male	NA	1	0	0	0	NA	NA
1503	Non-Healthcare Control	29	Male	NA	0	0	0	0	NA	NA
1504	Non-Healthcare Control	48	Male	NA	0	0	0	0	NA	NA
1505	Non-Healthcare Control	40	Male	NA	0	0	0	0	NA	NA
1506	Non-Healthcare Control	24	Male	NA	0	1	0	0	NA	NA
1507	Non-Healthcare Control	36	Male	NA	0	0	0	0	NA	NA
1508	Non-Healthcare Control	46	Male	NA	0	0	0	0	NA	NA
1509	Non-Healthcare Control	19	Female	NA	0	0	0	0	NA	NA
1510	Non-Healthcare Control	39	Female	NA	NA	0	0	0	NA	NA
1511	Non-Healthcare Control	54	Male	NA	0	0	0	0	NA	NA
1512	Non-Healthcare Control	52	Male	NA	1	0	0	0	NA	NA
1513	Non-Healthcare Control	58	Male	NA	NA	0	0	0	NA	NA
1514	Non-Healthcare Control	47	Male	NA	0	0	0	0	NA	NA
1515	Non-Healthcare Control	28	Male	NA	0	0	0	0	NA	NA
1516	Non-Healthcare Control	33	Male	NA	NA	0	0	0	NA	NA
1517	Non-Healthcare Control	29	Female	NA	1	0	0	0	NA	NA
1518	Non-Healthcare Control	34	Male	NA	1	0	0	0	NA	NA
1519	Non-Healthcare Control	24	Male	NA	NA	0	0	0	NA	NA
1520	Non-Healthcare Control	31	Male	NA	1	0	0	0	NA	NA
1521	Non-Healthcare Control	46	Male	NA	0	0	0	0	NA	NA
1522	Non-Healthcare Control	46	Male	NA	0	0	1	0	NA	NA
1523	Non-Healthcare Control	22	Male	NA	0	0	0	0	NA	NA
1524	Non-Healthcare Control	23	Female	NA	1	0	0	0	NA	NA
1525	Non-Healthcare Control	29	Male	NA	0	0	0	0	NA	NA
1526	Non-Healthcare Control	45	Male	NA	0	0	0	0	NA	NA
1527	Non-Healthcare Control	56	Male	NA	0	0	0	0	NA	NA
1528	Non-Healthcare Control	17	Female	NA	0	0	0	0	NA	NA
1529	Non-Healthcare Control	47	Male	NA	1	0	0	0	NA	NA
1530	Non-Healthcare Control	19	Male	NA	0	0	1	0	NA	NA
1531	Non-Healthcare Control	60	Male	NA	0	0	0	0	NA	NA
1532	Non-Healthcare Control	29	Male	NA	0	0	0	0	NA	NA
1533	Non-Healthcare Control	36	Male	NA	0	0	0	0	NA	NA
1534	Non-Healthcare Control	44	Female	NA	0	0	0	0	NA	NA
1535	Non-Healthcare Control	44	Male	NA	NA	0	1	0	NA	NA
1536	Non-Healthcare Control	44	Male	NA	NA	0	0	0	NA	NA
1537	Non-Healthcare Control	47	Female	NA	0	0	0	0	NA	NA
1538	Non-Healthcare Control	37	Male	NA	0	0	0	0	NA	NA
1539	Non-Healthcare Control	38	Male	NA	0	0	0	0	NA	NA
1540	Non-Healthcare Control	39	Male	NA	0	0	0	0	NA	NA
1541	Non-Healthcare Control	56	Male	NA	0	0	1	0	NA	NA
1542	Non-Healthcare Control	54	Male	NA	0	0	0	0	NA	NA
1543	Non-Healthcare Control	35	Male	NA	NA	NA	NA	0	NA	NA
1544	Non-Healthcare Control	25	Male	NA	NA	0	0	0	NA	NA
1545	Non-Healthcare Control	44	Male	NA	0	0	0	0	NA	NA
1546	Non-Healthcare Control	33	Male	NA	0	0	0	0	NA	NA
1547	Non-Healthcare Control	22	Male	NA	0	0	0	0	NA	NA
1548	Non-Healthcare Control	28	Male	NA	NA	0	0	0	NA	NA
1549	Non-Healthcare Control	30	Male	NA	0	0	0	0	NA	NA
1550	Non-Healthcare Control	22	Male	NA	0	0	0	1	NA	NA
1551	Non-Healthcare Control	42	Male	NA	0	0	0	0	NA	NA
1552	Non-Healthcare Control	30	Male	NA	0	0	0	0	NA	NA
1553	Non-Healthcare Control	47	Male	NA	NA	0	0	0	NA	NA
1554	Non-Healthcare Control	39	Male	NA	0	0	0	0	NA	NA
1555	IMIDs Cytokine INH	48	Male	NA	NA	0	0	0	IL-17 Inhibitors	Psoriasis
1556	IMIDs Cytokine INH	63	Male	NA	1	0	1	0	TNF Inhibitors	RA
1557	IMIDs Cytokine INH	33	Female	NA	NA	NA	NA	0	TNF Inhibitors	SpA
1558	IMIDs Cytokine INH	63	Male	NA	NA	0	0	0	IL-17 Inhibitors	Psoriasis
1559	IMIDs Cytokine INH	76	Female	NA	0	0	0	1	TNF Inhibitors	RA
1560	IMIDs Cytokine INH	50	Female	NA	1	0	1	0	TNF Inhibitors	SpA
1561	IMIDs Cytokine INH	73	Female	NA	NA	0	1	0	IL-6 Inhibitors	RA
1562	IMIDs Cytokine INH	43	Male	NA	NA	1	0	0	TNF Inhibitors	RA
1563	IMIDs Cytokine INH	37	Male	NA	0	0	0	0	IL-23 Inhibitors	SpA
1564	IMIDs Non-Cytokine INH	34	Female	NA	NA	0	0	0	NA	Other
1565	IMIDs Cytokine INH	54	Female	NA	0	0	0	0	IL-17 Inhibitors	SpA
1566	Non-Healthcare Control	47	Male	NA	NA	0	0	0	NA	NA
1567	IMIDs Cytokine INH	52	Female	NA	1	0	0	0	IL-23 Inhibitors	Psoriasis
1568	IMIDs Cytokine INH	72	Male	NA	NA	NA	NA	0	IL-6 Inhibitors	RA
1569	IMIDs Non-Cytokine INH	41	Male	NA	NA	0	0	0	NA	RA
1570	IMIDs Cytokine INH	30	Female	NA	NA	NA	NA	0	TNF Inhibitors	RA
1571	Non-Healthcare Control	53	Female	NA	0	0	0	0	NA	NA
1572	IMIDs Cytokine INH	35	Male	NA	NA	NA	NA	0	IL-17 Inhibitors	RA
1573	IMIDs Cytokine INH	65	Female	NA	NA	NA	NA	0	IL-6 Inhibitors	RA
1574	IMIDs Non-Cytokine INH	64	Female	NA	NA	NA	NA	0	NA	RA
1575	IMIDs Cytokine INH	65	Female	NA	NA	NA	NA	0	TNF Inhibitors	RA
1576	IMIDs Non-Cytokine INH	83	Female	NA	NA	NA	NA	0	NA	RA
1577	IMIDs Cytokine INH	52	Female	NA	NA	NA	NA	0	TNF Inhibitors	RA
1578	IMIDs Cytokine INH	58	Female	NA	NA	NA	NA	0	TNF Inhibitors	RA
1579	IMIDs Cytokine INH	26	Female	NA	NA	NA	NA	0	TNF Inhibitors	RA
1580	IMIDs Cytokine INH	69	Male	NA	NA	NA	NA	0	TNF Inhibitors	SpA
1581	IMIDs Cytokine INH	38	Female	NA	NA	NA	NA	0	JAK Inhibitors	RA
1582	IMIDs Cytokine INH	52	Male	NA	NA	NA	NA	0	TNF Inhibitors	SpA
1583	IMIDs Non-Cytokine INH	63	Female	NA	NA	NA	NA	0	NA	RA
1584	IMIDs Cytokine INH	58	Female	NA	NA	NA	NA	0	IL-6 Inhibitors	RA
1585	IMIDs Non-Cytokine INH	63	Female	NA	NA	NA	NA	0	NA	RA
1586	IMIDs Non-Cytokine INH	51	Female	NA	NA	NA	NA	0	NA	Other
1587	IMIDs Non-Cytokine INH	59	Female	NA	NA	NA	NA	0	NA	RA
1588	IMIDs Non-Cytokine INH	50	Female	NA	NA	NA	NA	0	NA	Other
1589	IMIDs Non-Cytokine INH	62	Female	NA	NA	NA	NA	0	NA	RA
1590	IMIDs Non-Cytokine INH	73	Female	NA	NA	NA	NA	0	NA	RA
1591	IMIDs Non-Cytokine INH	74	Male	NA	NA	NA	NA	0	NA	RA
1592	IMIDs Non-Cytokine INH	60	Female	NA	NA	NA	NA	0	NA	RA
1593	IMIDs Cytokine INH	66	Female	NA	NA	NA	NA	0	Others	RA
1594	Non-Healthcare Control	45	Male	NA	0	0	0	0	NA	NA
1595	Non-Healthcare Control	31	Male	NA	0	0	0	0	NA	NA
1596	Non-Healthcare Control	29	Male	NA	0	0	0	0	NA	NA
1597	Non-Healthcare Control	48	Male	NA	NA	0	0	0	NA	NA
1598	Non-Healthcare Control	53	Male	NA	0	0	0	0	NA	NA
1599	Non-Healthcare Control	52	Male	NA	1	0	0	0	NA	NA
1600	Non-Healthcare Control	29	Male	NA	0	0	0	0	NA	NA
1601	Non-Healthcare Control	38	Female	NA	0	0	0	0	NA	NA
1602	Non-Healthcare Control	42	Male	NA	0	0	0	0	NA	NA
1603	Non-Healthcare Control	39	Male	NA	0	0	0	0	NA	NA
1604	Non-Healthcare Control	31	Male	NA	0	0	0	0	NA	NA
1605	Non-Healthcare Control	30	Male	NA	1	NA	NA	0	NA	NA
1606	Non-Healthcare Control	55	Male	NA	NA	0	0	0	NA	NA
1607	Non-Healthcare Control	30	Male	NA	0	0	0	0	NA	NA
1608	IMIDs Cytokine INH	52	Female	NA	1	0	0	0	TNF Inhibitors	Psoriasis
1609	IMIDs Cytokine INH	42	Female	NA	NA	0	0	0	JAK Inhibitors	RA
1610	IMIDs Cytokine INH	48	Female	NA	1	0	1	0	IL-23 Inhibitors	SpA
1611	IMIDs Non-Cytokine INH	60	Male	NA	0	NA	NA	0	NA	Psoriasis
1612	IMIDs Cytokine INH	49	Male	NA	1	0	1	0	IL-17 Inhibitors	SpA
1613	IMIDs Cytokine INH	44	Female	NA	0	0	0	0	Others	Other
1614	IMIDs Cytokine INH	55	Female	NA	0	0	1	0	IL-17 Inhibitors	SpA
1615	IMIDs Cytokine INH	58	Male	NA	0	0	1	0	IL-23 Inhibitors	SpA
1616	IMIDs Cytokine INH	64	Female	NA	0	0	0	0	Others	Psoriasis
1617	IMIDs Non-Cytokine INH	37	Male	NA	1	0	0	0	NA	SpA
1618	Non-Healthcare Control	30	Male	NA	0	0	0	0	NA	NA
1619	Non-Healthcare Control	39	Male	NA	0	0	0	0	NA	NA
1620	Non-Healthcare Control	42	Male	NA	NA	0	0	0	NA	NA
1621	Non-Healthcare Control	59	Male	NA	0	0	0	0	NA	NA
1622	Non-Healthcare Control	50	Male	NA	0	0	0	0	NA	NA
1623	Non-Healthcare Control	42	Male	NA	0	0	0	0	NA	NA
1624	Non-Healthcare Control	35	Male	NA	0	0	0	0	NA	NA
1625	Non-Healthcare Control	44	Male	NA	0	0	0	0	NA	NA
1626	Non-Healthcare Control	53	Male	NA	1	0	0	0	NA	NA
1627	Non-Healthcare Control	35	Male	NA	0	0	0	0	NA	NA
1628	Non-Healthcare Control	52	Male	NA	1	0	0	0	NA	NA
1629	Non-Healthcare Control	30	Male	NA	0	0	0	0	NA	NA
1630	Non-Healthcare Control	41	Male	NA	0	0	0	0	NA	NA
1631	Non-Healthcare Control	56	Male	NA	0	0	0	0	NA	NA
1632	Non-Healthcare Control	58	Male	NA	1	0	1	1	NA	NA
1633	Non-Healthcare Control	40	Male	NA	0	0	0	0	NA	NA
1634	Non-Healthcare Control	45	Male	NA	0	0	0	0	NA	NA
1635	Non-Healthcare Control	32	Male	NA	0	0	0	0	NA	NA
1636	Non-Healthcare Control	47	Male	NA	0	0	0	0	NA	NA
1637	IMIDs Cytokine INH	43	Female	NA	NA	1	1	1	JAK Inhibitors	RA
1638	IMIDs Cytokine INH	69	Female	NA	0	0	0	0	TNF Inhibitors	RA
1639	IMIDs Cytokine INH	44	Female	NA	1	0	0	0	IL-17 Inhibitors	Psoriasis
1640	IMIDs Cytokine INH	39	Male	NA	1	0	1	0	Others	Psoriasis
1641	IMIDs Cytokine INH	61	Female	NA	1	0	1	0	TNF Inhibitors	Psoriasis
1642	IMIDs Cytokine INH	41	Male	NA	0	0	0	0	IL-23 Inhibitors	Psoriasis
1643	IMIDs Non-Cytokine INH	72	Female	NA	0	0	1	0	NA	Psoriasis
1644	IMIDs Cytokine INH	71	Female	NA	NA	0	0	0	IL-23 Inhibitors	SpA
1645	IMIDs Cytokine INH	48	Female	NA	NA	0	0	1	TNF Inhibitors	SpA
1646	IMIDs Non-Cytokine INH	79	Male	NA	NA	0	1	0	NA	Psoriasis
1647	IMIDs Cytokine INH	72	Male	NA	0	0	1	0	IL-23 Inhibitors	Psoriasis
1648	IMIDs Non-Cytokine INH	60	Male	NA	NA	0	0	0	NA	Other
1649	IMIDs Cytokine INH	46	Female	NA	0	0	0	0	Others	RA
1650	IMIDs Cytokine INH	45	Male	NA	1	0	0	0	IL-23 Inhibitors	Psoriasis
1651	IMIDs Cytokine INH	37	Male	NA	NA	0	0	0	IL-23 Inhibitors	Psoriasis
1652	IMIDs Cytokine INH	74	Female	NA	0	0	1	0	TNF Inhibitors	Psoriasis
1653	IMIDs Cytokine INH	45	Female	NA	1	0	0	0	IL-23 Inhibitors	Psoriasis
1654	IMIDs Cytokine INH	48	Female	NA	1	0	1	0	IL-23 Inhibitors	Psoriasis
1655	IMIDs Cytokine INH	54	Male	NA	0	0	0	0	IL-23 Inhibitors	Psoriasis
1656	IMIDs Cytokine INH	72	Female	NA	0	0	1	0	Others	Other
1657	IMIDs Cytokine INH	33	Male	NA	0	0	0	0	IL-23 Inhibitors	Psoriasis
1658	IMIDs Non-Cytokine INH	72	Female	NA	NA	0	1	0	NA	Psoriasis
1659	IMIDs Non-Cytokine INH	71	Male	NA	0	0	1	0	NA	SpA
1660	IMIDs Cytokine INH	72	Female	NA	NA	0	1	0	TNF Inhibitors	SpA
1661	IMIDs Cytokine INH	51	Male	NA	0	0	0	0	IL-23 Inhibitors	Psoriasis
1662	IMIDs Cytokine INH	58	Male	NA	NA	0	0	0	TNF Inhibitors	SpA
1663	IMIDs Cytokine INH	50	Female	NA	NA	0	0	0	IL-17 Inhibitors	SpA
1664	IMIDs Cytokine INH	71	Female	NA	0	0	1	0	IL-17 Inhibitors	SpA
1665	IMIDs Cytokine INH	67	Male	NA	0	0	1	0	IL-17 Inhibitors	SpA
1666	IMIDs Non-Cytokine INH	84	Female	NA	0	0	1	0	NA	RA
1667	IMIDs Non-Cytokine INH	64	Male	NA	NA	0	0	0	NA	Other
1668	IMIDs Non-Cytokine INH	62	Male	NA	NA	NA	NA	0	NA	RA
1669	IMIDs Non-Cytokine INH	63	Female	NA	NA	0	0	0	NA	RA
1670	IMIDs Cytokine INH	49	Female	NA	0	0	0	0	JAK Inhibitors	SpA
1671	IMIDs Cytokine INH	24	Female	NA	NA	0	1	0	IL-17 Inhibitors	Psoriasis
1672	IMIDs Non-Cytokine INH	47	Female	NA	1	0	0	0	NA	RA
1673	IMIDs Cytokine INH	47	Male	NA	NA	0	0	0	IL-17 Inhibitors	SpA
1674	IMIDs Non-Cytokine INH	66	Female	NA	NA	0	1	0	NA	RA
1675	IMIDs Cytokine INH	48	Female	NA	NA	0	0	0	JAK Inhibitors	RA
1676	IMIDs Cytokine INH	54	Female	NA	0	0	1	1	Others	RA
1677	IMIDs Cytokine INH	70	Male	NA	NA	0	0	0	IL-17 Inhibitors	SpA
1678	IMIDs Non-Cytokine INH	83	Female	NA	0	0	0	0	NA	RA
1679	IMIDs Cytokine INH	51	Female	NA	NA	0	1	0	JAK Inhibitors	RA
1680	IMIDs Cytokine INH	57	Female	NA	0	0	0	0	Others	RA
1681	IMIDs Non-Cytokine INH	63	Female	NA	0	1	0	1	NA	RA
1682	IMIDs Non-Cytokine INH	64	Female	NA	0	0	0	0	NA	RA
1683	IMIDs Cytokine INH	58	Female	NA	0	0	0	0	TNF Inhibitors	RA
1684	IMIDs Cytokine INH	77	Female	NA	0	1	1	0	JAK Inhibitors	RA
1685	IMIDs Non-Cytokine INH	73	Male	NA	0	0	1	0	NA	SpA
1686	IMIDs Cytokine INH	61	Male	NA	NA	NA	NA	0	TNF Inhibitors	SpA
1687	IMIDs Non-Cytokine INH	48	Female	NA	NA	0	0	0	NA	RA
1688	IMIDs Non-Cytokine INH	72	Female	NA	NA	0	1	0	NA	RA
1689	IMIDs Non-Cytokine INH	68	Female	NA	0	0	1	0	NA	Other
1690	IMIDs Non-Cytokine INH	85	Female	NA	0	0	1	0	NA	Other
1691	IMIDs Non-Cytokine INH	57	Male	NA	NA	0	1	0	NA	Psoriasis
1692	IMIDs Non-Cytokine INH	66	Female	NA	NA	0	0	0	NA	RA
1693	IMIDs Non-Cytokine INH	23	Female	NA	0	0	0	0	NA	Other
1694	IMIDs Non-Cytokine INH	79	Female	NA	0	0	0	0	NA	RA
1695	IMIDs Non-Cytokine INH	36	Female	NA	NA	0	0	0	NA	Other
1696	IMIDs Non-Cytokine INH	61	Female	NA	0	0	0	0	NA	RA
1697	IMIDs Non-Cytokine INH	47	Female	NA	NA	0	0	0	NA	RA
1698	IMIDs Non-Cytokine INH	54	Female	NA	NA	0	0	0	NA	Psoriasis
1699	IMIDs Cytokine INH	40	Female	NA	NA	0	0	0	IL-23 Inhibitors	Psoriasis
1700	IMIDs Cytokine INH	79	Male	NA	0	0	1	0	IL-17 Inhibitors	SpA
1701	IMIDs Non-Cytokine INH	53	Female	NA	0	0	0	0	NA	RA
1702	IMIDs Cytokine INH	69	Female	NA	0	0	1	1	JAK Inhibitors	RA
1703	IMIDs Non-Cytokine INH	69	Male	NA	0	0	1	1	NA	Psoriasis
1704	IMIDs Cytokine INH	26	Male	NA	1	0	0	0	Others	Psoriasis
1705	IMIDs Non-Cytokine INH	75	Female	NA	1	0	1	0	NA	Psoriasis
1706	IMIDs Cytokine INH	71	Female	NA	0	0	0	0	TNF Inhibitors	RA
1707	IMIDs Non-Cytokine INH	31	Male	NA	1	0	0	0	NA	SpA
1708	IMIDs Non-Cytokine INH	39	Female	NA	0	0	0	0	NA	RA
1709	IMIDs Cytokine INH	35	Female	NA	NA	0	0	0	JAK Inhibitors	RA
1710	IMIDs Non-Cytokine INH	56	Female	NA	NA	0	0	0	NA	SpA
1711	IMIDs Non-Cytokine INH	35	Male	NA	1	0	0	0	NA	SpA
1712	IMIDs Cytokine INH	38	Female	NA	0	0	0	0	TNF Inhibitors	SpA
1713	IMIDs Non-Cytokine INH	57	Female	NA	0	1	1	0	NA	RA
1714	IMIDs Non-Cytokine INH	54	Female	NA	0	0	0	0	NA	Psoriasis
1715	IMIDs Cytokine INH	72	Female	NA	NA	0	1	0	Others	Psoriasis
1716	IMIDs Cytokine INH	83	Female	NA	1	0	1	0	Others	SpA
1717	IMIDs Cytokine INH	55	Female	NA	NA	0	0	0	IL-23 Inhibitors	IBD
1718	IMIDs Non-Cytokine INH	25	Male	NA	NA	0	0	0	NA	SpA
1719	IMIDs Cytokine INH	65	Male	NA	1	0	1	0	Others	Psoriasis
1720	IMIDs Cytokine INH	24	Male	NA	NA	0	0	0	IL-23 Inhibitors	SpA
1721	IMIDs Non-Cytokine INH	75	Male	NA	NA	1	1	1	NA	Psoriasis
1722	IMIDs Cytokine INH	39	Female	NA	1	0	0	0	IL-17 Inhibitors	Psoriasis
1723	IMIDs Non-Cytokine INH	35	Female	NA	1	0	0	0	NA	Psoriasis
1724	IMIDs Non-Cytokine INH	60	Female	NA	0	0	1	1	NA	Psoriasis
1725	IMIDs Cytokine INH	67	Male	NA	NA	0	1	0	Others	RA
1726	IMIDs Non-Cytokine INH	78	Female	NA	NA	0	0	0	NA	Other
1727	IMIDs Cytokine INH	67	Female	NA	NA	0	0	0	Others	RA
1728	IMIDs Cytokine INH	54	Female	NA	NA	0	0	0	Others	RA
1729	IMIDs Cytokine INH	78	Female	NA	0	0	1	0	TNF Inhibitors	RA
1730	IMIDs Cytokine INH	60	Female	NA	NA	0	0	0	JAK Inhibitors	RA
1731	IMIDs Cytokine INH	51	Male	NA	NA	0	0	0	Others	RA
1732	IMIDs Cytokine INH	89	Female	NA	NA	0	0	0	TNF Inhibitors	RA
1733	IMIDs Non-Cytokine INH	75	Female	NA	NA	0	0	0	NA	RA
1734	IMIDs Cytokine INH	57	Female	NA	NA	0	0	0	JAK Inhibitors	RA
1735	IMIDs Cytokine INH	83	Male	NA	NA	0	0	0	TNF Inhibitors	RA
1736	IMIDs Non-Cytokine INH	52	Male	NA	NA	0	0	0	NA	SpA
1737	IMIDs Non-Cytokine INH	58	Female	NA	NA	0	0	0	NA	RA
1738	IMIDs Cytokine INH	79	Male	NA	NA	0	0	0	TNF Inhibitors	SpA
1739	IMIDs Cytokine INH	71	Male	NA	NA	0	0	0	Others	RA
1740	IMIDs Cytokine INH	63	Female	NA	NA	0	0	0	IL-6 Inhibitors	RA
1741	IMIDs Non-Cytokine INH	64	Male	NA	NA	0	1	0	NA	RA
1742	IMIDs Non-Cytokine INH	66	Female	NA	0	1	1	0	NA	RA
1743	IMIDs Cytokine INH	54	Female	NA	1	0	1	0	JAK Inhibitors	RA
1744	IMIDs Non-Cytokine INH	82	Female	NA	1	0	0	0	NA	RA
1745	IMIDs Non-Cytokine INH	46	Female	NA	NA	0	0	0	NA	RA
1746	IMIDs Non-Cytokine INH	70	Female	NA	0	0	1	0	NA	RA
1747	IMIDs Non-Cytokine INH	72	Male	NA	NA	0	1	0	NA	RA
1748	IMIDs Cytokine INH	47	Male	NA	NA	0	0	0	TNF Inhibitors	SpA
1749	IMIDs Non-Cytokine INH	65	Male	NA	NA	1	1	0	NA	RA
1750	IMIDs Non-Cytokine INH	55	Female	NA	1	0	1	0	NA	RA
1751	IMIDs Non-Cytokine INH	53	Male	NA	1	0	1	0	NA	Psoriasis
1752	Non-Healthcare Control	63	Male	NA	NA	NA	NA	0	NA	NA
1753	Non-Healthcare Control	21	Male	NA	1	0	0	0	NA	NA
1754	Non-Healthcare Control	34	Female	NA	NA	NA	NA	0	NA	NA
1755	Non-Healthcare Control	19	Male	NA	0	0	0	0	NA	NA
1756	IMIDs Non-Cytokine INH	84	Female	NA	0	1	1	1	NA	RA
1757	IMIDs Non-Cytokine INH	47	Female	NA	0	0	0	0	NA	RA
1758	IMIDs Non-Cytokine INH	49	Male	NA	1	0	0	0	NA	RA
1759	Non-Healthcare Control	51	Male	NA	0	0	0	0	NA	NA
1760	IMIDs Cytokine INH	67	Male	NA	0	0	0	0	IL-23 Inhibitors	SpA
1761	IMIDs Cytokine INH	51	Male	NA	NA	0	1	0	TNF Inhibitors	SpA
1762	IMIDs Non-Cytokine INH	25	Female	NA	1	0	0	0	NA	Psoriasis
1763	IMIDs Non-Cytokine INH	76	Female	NA	NA	NA	NA	0	NA	RA
1764	IMIDs Non-Cytokine INH	80	Female	NA	NA	0	1	0	NA	SpA
1765	IMIDs Non-Cytokine INH	40	Male	NA	NA	NA	NA	0	NA	SpA
1766	IMIDs Non-Cytokine INH	83	Male	NA	0	0	0	0	NA	RA
1767	IMIDs Non-Cytokine INH	51	Male	NA	NA	0	0	0	NA	SpA
1768	IMIDs Non-Cytokine INH	26	Female	NA	0	0	0	0	NA	Other
1769	IMIDs Non-Cytokine INH	67	Female	NA	0	0	1	0	NA	RA
1770	IMIDs Non-Cytokine INH	55	NA	NA	1	0	0	0	NA	RA
1771	IMIDs Non-Cytokine INH	74	Female	NA	1	0	0	0	NA	RA
1772	IMIDs Non-Cytokine INH	49	Female	NA	0	0	0	1	NA	RA
1773	IMIDs Non-Cytokine INH	76	Female	NA	0	0	1	0	NA	Other
1774	IMIDs Cytokine INH	74	Female	NA	0	1	0	0	Others	Other
1775	IMIDs Non-Cytokine INH	57	Female	NA	1	0	0	0	NA	RA
1776	IMIDs Non-Cytokine INH	46	Female	NA	NA	NA	NA	0	NA	RA
1777	IMIDs Cytokine INH	69	Male	NA	NA	0	1	0	IL-6 Inhibitors	RA
1778	IMIDs Cytokine INH	63	Female	NA	0	0	1	0	Others	RA
1779	IMIDs Cytokine INH	34	Male	NA	1	0	0	0	TNF Inhibitors	SpA
1780	IMIDs Non-Cytokine INH	59	Female	NA	NA	0	1	0	NA	RA
1781	IMIDs Cytokine INH	30	Male	NA	0	0	0	0	Others	IBD
1782	IMIDs Cytokine INH	54	Female	NA	0	0	0	0	Others	Psoriasis
1783	IMIDs Cytokine INH	52	Male	NA	0	0	0	0	IL-17 Inhibitors	Psoriasis
1784	IMIDs Cytokine INH	82	Male	NA	NA	1	1	0	IL-23 Inhibitors	Psoriasis
1785	IMIDs Non-Cytokine INH	28	Male	NA	NA	0	1	0	NA	Psoriasis
1786	IMIDs Cytokine INH	26	Male	NA	NA	0	1	0	IL-23 Inhibitors	Psoriasis
1787	IMIDs Cytokine INH	40	Female	NA	1	0	0	0	IL-17 Inhibitors	Psoriasis
1788	IMIDs Non-Cytokine INH	68	Male	NA	NA	0	1	0	NA	Psoriasis
1789	IMIDs Cytokine INH	46	Male	NA	NA	0	0	0	TNF Inhibitors	Psoriasis
1790	IMIDs Cytokine INH	44	Female	NA	0	0	0	0	IL-17 Inhibitors	SpA
1791	IMIDs Cytokine INH	60	Male	NA	NA	0	0	0	IL-23 Inhibitors	Psoriasis
1792	IMIDs Cytokine INH	31	Male	NA	0	0	0	0	TNF Inhibitors	IBD
1793	IMIDs Cytokine INH	35	Female	NA	NA	0	1	0	TNF Inhibitors	IBD
1794	IMIDs Cytokine INH	43	Female	NA	0	1	0	0	Others	IBD
1795	IMIDs Cytokine INH	49	Male	NA	NA	0	1	0	IL-23 Inhibitors	IBD
1796	IMIDs Cytokine INH	52	Male	NA	1	0	0	0	TNF Inhibitors	IBD
1797	IMIDs Cytokine INH	36	Female	NA	1	0	1	0	IL-23 Inhibitors	IBD
1798	IMIDs Cytokine INH	33	Male	NA	0	0	0	0	IL-23 Inhibitors	IBD
1799	IMIDs Cytokine INH	54	Male	NA	NA	0	1	0	Others	IBD
1800	IMIDs Non-Cytokine INH	67	Female	NA	0	0	0	0	NA	IBD
1801	IMIDs Cytokine INH	51	Male	NA	NA	0	0	0	TNF Inhibitors	IBD
1802	IMIDs Cytokine INH	34	Male	NA	1	0	0	0	IL-23 Inhibitors	IBD
1803	IMIDs Cytokine INH	40	Female	NA	0	0	0	0	Others	IBD
1804	IMIDs Cytokine INH	52	Male	NA	0	0	1	0	TNF Inhibitors	IBD
1805	IMIDs Non-Cytokine INH	33	Male	NA	0	0	0	0	NA	IBD
1806	IMIDs Cytokine INH	63	Male	NA	0	0	1	0	TNF Inhibitors	IBD
1807	IMIDs Cytokine INH	18	Male	NA	0	0	0	0	TNF Inhibitors	IBD
1808	IMIDs Cytokine INH	21	Male	NA	0	0	0	0	TNF Inhibitors	IBD
1809	IMIDs Cytokine INH	38	Female	NA	NA	0	0	0	TNF Inhibitors	IBD
1810	IMIDs Cytokine INH	65	Male	NA	NA	0	1	1	TNF Inhibitors	IBD
1811	IMIDs Cytokine INH	41	Female	NA	0	0	0	0	TNF Inhibitors	IBD
1812	IMIDs Cytokine INH	45	Female	NA	0	0	0	0	TNF Inhibitors	IBD
1813	IMIDs Cytokine INH	61	Male	NA	0	0	1	0	IL-23 Inhibitors	IBD
1814	IMIDs Non-Cytokine INH	57	Male	NA	0	0	0	0	NA	IBD
1815	IMIDs Cytokine INH	25	Male	NA	1	0	0	0	IL-23 Inhibitors	IBD
1816	IMIDs Cytokine INH	63	Female	NA	0	0	1	0	TNF Inhibitors	IBD
1817	IMIDs Cytokine INH	34	Male	NA	0	0	0	0	TNF Inhibitors	IBD
1818	IMIDs Cytokine INH	25	Female	NA	0	0	0	0	TNF Inhibitors	IBD
1819	IMIDs Cytokine INH	50	Female	NA	0	0	0	0	IL-23 Inhibitors	IBD
1820	IMIDs Cytokine INH	32	Male	NA	NA	0	0	0	TNF Inhibitors	SpA
1821	IMIDs Cytokine INH	25	Male	NA	NA	0	0	0	TNF Inhibitors	IBD
1822	IMIDs Cytokine INH	18	Female	NA	1	0	0	0	TNF Inhibitors	IBD
1823	IMIDs Cytokine INH	23	Male	NA	0	0	0	0	TNF Inhibitors	IBD
1824	IMIDs Cytokine INH	19	Male	NA	1	0	0	0	TNF Inhibitors	IBD
1825	IMIDs Cytokine INH	55	Female	NA	NA	1	1	0	IL-23 Inhibitors	IBD
1826	IMIDs Cytokine INH	43	Female	NA	0	0	1	1	Others	IBD
1827	IMIDs Cytokine INH	30	Female	NA	NA	0	0	0	IL-23 Inhibitors	IBD
1828	IMIDs Cytokine INH	59	Female	NA	NA	0	0	1	TNF Inhibitors	SpA
1829	IMIDs Cytokine INH	22	Male	NA	NA	0	0	0	Others	IBD
1830	IMIDs Cytokine INH	58	Male	NA	NA	0	0	0	Others	IBD
1831	IMIDs Cytokine INH	57	Male	NA	1	1	1	0	Others	IBD
1832	IMIDs Cytokine INH	44	Male	NA	NA	0	1	0	Others	IBD
1833	IMIDs Cytokine INH	49	Female	NA	0	0	0	0	TNF Inhibitors	IBD
1834	IMIDs Cytokine INH	40	Male	NA	0	0	0	0	TNF Inhibitors	IBD
1835	IMIDs Cytokine INH	63	Male	NA	0	0	1	0	IL-23 Inhibitors	IBD
1836	IMIDs Cytokine INH	32	Male	NA	0	0	0	0	Others	IBD
1837	IMIDs Cytokine INH	29	Female	NA	0	0	0	0	TNF Inhibitors	IBD
1838	IMIDs Cytokine INH	36	Male	NA	NA	0	0	0	IL-23 Inhibitors	IBD
1839	IMIDs Cytokine INH	42	Male	NA	0	0	0	0	Others	IBD
1840	IMIDs Cytokine INH	48	Male	NA	0	0	0	0	TNF Inhibitors	IBD
1841	IMIDs Cytokine INH	48	Female	NA	NA	0	0	0	TNF Inhibitors	IBD
1842	IMIDs Cytokine INH	33	Male	NA	0	0	0	1	TNF Inhibitors	IBD
1843	IMIDs Cytokine INH	25	Male	NA	0	0	0	0	TNF Inhibitors	IBD
1844	IMIDs Cytokine INH	62	Female	NA	0	1	1	0	IL-23 Inhibitors	IBD
1845	IMIDs Cytokine INH	21	Male	NA	0	0	0	0	IL-23 Inhibitors	IBD
1846	IMIDs Cytokine INH	68	Female	NA	NA	0	1	0	Others	IBD
1847	IMIDs Non-Cytokine INH	25	Male	NA	0	0	0	0	NA	IBD
1848	IMIDs Cytokine INH	30	Male	NA	0	0	0	0	IL-23 Inhibitors	IBD
1849	IMIDs Cytokine INH	50	Female	NA	NA	0	0	0	TNF Inhibitors	IBD
1850	IMIDs Cytokine INH	23	Female	NA	0	0	0	0	TNF Inhibitors	IBD
1851	IMIDs Non-Cytokine INH	25	Male	NA	0	0	0	0	NA	IBD
1852	IMIDs Cytokine INH	35	Female	NA	1	0	0	0	TNF Inhibitors	IBD
1853	IMIDs Cytokine INH	32	Female	NA	NA	0	0	0	IL-23 Inhibitors	IBD
1854	IMIDs Cytokine INH	52	Male	NA	0	0	1	0	TNF Inhibitors	IBD
1855	IMIDs Cytokine INH	34	Male	NA	0	0	0	0	Others	IBD
1856	IMIDs Cytokine INH	35	Male	NA	1	0	0	0	Others	IBD
1857	IMIDs Cytokine INH	55	Male	NA	1	0	1	0	TNF Inhibitors	IBD
1858	IMIDs Cytokine INH	48	Male	NA	NA	0	0	1	TNF Inhibitors	IBD
1859	IMIDs Cytokine INH	55	Male	NA	1	1	0	0	IL-23 Inhibitors	IBD
1860	IMIDs Cytokine INH	22	Female	NA	0	0	0	0	Others	IBD
1861	IMIDs Cytokine INH	22	Female	NA	0	0	0	0	TNF Inhibitors	IBD
1862	IMIDs Cytokine INH	40	Female	NA	NA	0	0	0	IL-23 Inhibitors	IBD
1863	IMIDs Cytokine INH	26	Male	NA	0	0	0	0	TNF Inhibitors	IBD
1864	IMIDs Non-Cytokine INH	34	Male	NA	0	0	1	0	NA	IBD
1865	IMIDs Cytokine INH	59	Female	NA	1	0	0	0	Others	IBD
1866	IMIDs Cytokine INH	20	Male	NA	0	0	0	0	Others	IBD
1867	IMIDs Cytokine INH	58	Female	NA	0	0	0	0	TNF Inhibitors	IBD
1868	IMIDs Cytokine INH	27	Female	NA	0	0	0	0	TNF Inhibitors	IBD
1869	IMIDs Cytokine INH	34	Female	NA	0	0	0	0	TNF Inhibitors	IBD
1870	IMIDs Non-Cytokine INH	25	Female	NA	1	0	1	0	NA	IBD
1871	IMIDs Non-Cytokine INH	63	Female	NA	0	0	0	0	NA	RA
1872	IMIDs Non-Cytokine INH	35	Male	NA	NA	0	1	0	NA	RA
1873	IMIDs Non-Cytokine INH	84	Male	NA	NA	0	1	0	NA	RA
1874	IMIDs Non-Cytokine INH	43	Male	NA	NA	0	0	1	NA	SpA
1875	IMIDs Non-Cytokine INH	79	Female	NA	NA	0	0	0	NA	Other
1876	IMIDs Non-Cytokine INH	81	Female	NA	0	1	0	0	NA	RA
1877	IMIDs Non-Cytokine INH	46	Male	NA	1	0	0	0	NA	Other
1878	IMIDs Non-Cytokine INH	59	Male	NA	1	0	1	0	NA	RA
1879	IMIDs Non-Cytokine INH	24	Male	NA	1	0	0	0	NA	SpA
1880	IMIDs Non-Cytokine INH	80	Female	NA	NA	0	1	0	NA	RA
1881	IMIDs Non-Cytokine INH	32	Female	NA	0	0	0	0	NA	Other
1882	IMIDs Non-Cytokine INH	70	Female	NA	NA	0	1	0	NA	Other
1883	IMIDs Cytokine INH	62	Female	NA	NA	0	1	0	IL-17 Inhibitors	SpA
1884	IMIDs Cytokine INH	62	Female	NA	NA	1	1	0	TNF Inhibitors	SpA
1885	IMIDs Non-Cytokine INH	31	Female	NA	NA	0	0	0	NA	RA
1886	IMIDs Cytokine INH	61	Female	NA	NA	0	0	0	TNF Inhibitors	RA
1887	IMIDs Cytokine INH	52	Female	NA	1	0	1	1	JAK Inhibitors	RA
1888	IMIDs Cytokine INH	77	Female	NA	NA	0	1	0	TNF Inhibitors	RA
1889	IMIDs Non-Cytokine INH	47	Male	NA	NA	0	1	0	NA	SpA
1890	IMIDs Cytokine INH	59	Male	NA	0	0	1	0	IL-17 Inhibitors	SpA
1891	IMIDs Cytokine INH	55	Male	NA	0	0	1	0	IL-17 Inhibitors	SpA
1892	IMIDs Non-Cytokine INH	63	Male	NA	1	0	1	0	NA	RA
1893	IMIDs Cytokine INH	63	Female	NA	1	0	0	1	JAK Inhibitors	RA
1894	IMIDs Cytokine INH	71	Female	NA	0	1	1	1	TNF Inhibitors	Other
1895	IMIDs Cytokine INH	32	Male	NA	0	0	0	0	TNF Inhibitors	SpA
1896	IMIDs Cytokine INH	52	Female	NA	0	0	0	1	TNF Inhibitors	SpA
1897	IMIDs Non-Cytokine INH	56	Female	NA	0	1	1	0	NA	SpA
1898	IMIDs Non-Cytokine INH	35	Female	NA	0	0	0	0	NA	SpA
1899	IMIDs Non-Cytokine INH	53	Female	NA	1	0	0	0	NA	RA
1900	IMIDs Cytokine INH	56	Male	NA	NA	0	1	0	TNF Inhibitors	SpA
1901	IMIDs Non-Cytokine INH	66	Female	NA	0	0	0	0	NA	SpA
1902	IMIDs Cytokine INH	59	Male	NA	1	0	1	0	IL-6 Inhibitors	RA
1903	IMIDs Cytokine INH	56	Female	NA	1	0	1	0	TNF Inhibitors	SpA
1904	IMIDs Non-Cytokine INH	56	Female	NA	NA	0	0	0	NA	RA
1905	IMIDs Cytokine INH	51	Female	NA	0	0	0	0	TNF Inhibitors	RA
1906	IMIDs Cytokine INH	82	Female	NA	NA	1	1	0	Others	RA
1907	IMIDs Cytokine INH	64	Female	NA	NA	0	0	1	JAK Inhibitors	RA
1908	IMIDs Non-Cytokine INH	62	Male	NA	1	0	1	0	NA	RA
1909	IMIDs Cytokine INH	78	Female	NA	0	0	1	0	JAK Inhibitors	RA
1910	IMIDs Cytokine INH	48	Male	NA	NA	0	0	1	JAK Inhibitors	SpA
1911	IMIDs Cytokine INH	49	Male	NA	0	0	1	0	JAK Inhibitors	Psoriasis
1912	IMIDs Cytokine INH	60	Male	NA	0	0	1	0	IL-23 Inhibitors	Psoriasis
1913	IMIDs Cytokine INH	51	Female	NA	1	0	0	0	TNF Inhibitors	IBD
1914	IMIDs Cytokine INH	36	Female	NA	0	0	0	0	IL-23 Inhibitors	IBD
1915	IMIDs Cytokine INH	33	Female	NA	1	0	0	0	IL-23 Inhibitors	IBD
1916	IMIDs Cytokine INH	38	Female	NA	1	0	0	0	TNF Inhibitors	IBD
1917	IMIDs Cytokine INH	32	Female	NA	0	0	0	0	Others	IBD
1918	IMIDs Cytokine INH	31	Female	NA	NA	0	0	0	TNF Inhibitors	IBD
1919	IMIDs Cytokine INH	38	Male	NA	0	0	0	0	IL-23 Inhibitors	IBD
1920	IMIDs Cytokine INH	18	Male	NA	0	0	0	0	TNF Inhibitors	IBD
1921	IMIDs Cytokine INH	53	Male	NA	0	0	1	0	IL-23 Inhibitors	IBD
1922	IMIDs Cytokine INH	59	Male	NA	0	0	0	0	TNF Inhibitors	IBD
1923	IMIDs Cytokine INH	34	Female	NA	0	0	0	0	TNF Inhibitors	IBD
1924	IMIDs Cytokine INH	64	Female	NA	NA	0	0	0	TNF Inhibitors	IBD
1925	IMIDs Cytokine INH	69	Female	NA	0	0	0	0	TNF Inhibitors	IBD
1926	IMIDs Cytokine INH	38	Female	NA	0	0	0	0	TNF Inhibitors	IBD
1927	IMIDs Cytokine INH	60	Female	NA	0	0	0	0	TNF Inhibitors	IBD
1928	IMIDs Cytokine INH	46	Female	NA	1	0	0	0	IL-23 Inhibitors	IBD
1929	IMIDs Cytokine INH	59	Female	NA	0	0	1	0	Others	IBD
1930	IMIDs Cytokine INH	75	Female	NA	0	0	1	0	IL-23 Inhibitors	IBD
1931	IMIDs Cytokine INH	55	Female	NA	0	0	0	0	TNF Inhibitors	IBD
1932	IMIDs Cytokine INH	44	Female	NA	0	0	0	0	TNF Inhibitors	IBD
1933	IMIDs Cytokine INH	43	Male	NA	NA	0	0	0	TNF Inhibitors	IBD
1934	IMIDs Cytokine INH	56	Male	NA	0	0	0	0	TNF Inhibitors	IBD
1935	IMIDs Cytokine INH	35	Female	NA	0	0	0	0	Others	IBD
1936	IMIDs Cytokine INH	29	Male	NA	0	0	0	0	TNF Inhibitors	IBD
1937	IMIDs Non-Cytokine INH	23	Male	NA	1	0	0	0	NA	IBD
1938	IMIDs Cytokine INH	25	Male	NA	0	0	0	0	TNF Inhibitors	IBD
1939	IMIDs Cytokine INH	33	Male	NA	0	0	0	0	TNF Inhibitors	IBD
1940	IMIDs Cytokine INH	26	Female	NA	0	0	0	0	TNF Inhibitors	IBD
1941	IMIDs Cytokine INH	67	Male	NA	0	1	1	0	TNF Inhibitors	IBD
1942	IMIDs Cytokine INH	25	Male	NA	1	0	0	0	Others	IBD
1943	IMIDs Cytokine INH	53	Female	NA	0	0	1	0	IL-23 Inhibitors	IBD
1944	IMIDs Cytokine INH	38	Female	NA	0	0	0	0	TNF Inhibitors	IBD
1945	IMIDs Cytokine INH	59	Male	NA	0	0	0	0	TNF Inhibitors	IBD
1946	IMIDs Cytokine INH	30	Female	NA	0	0	0	0	TNF Inhibitors	IBD
1947	IMIDs Cytokine INH	41	Female	NA	0	0	0	0	TNF Inhibitors	IBD
1948	IMIDs Cytokine INH	34	Female	NA	1	0	0	0	TNF Inhibitors	IBD
1949	IMIDs Cytokine INH	43	Male	NA	0	0	0	0	TNF Inhibitors	IBD
1950	IMIDs Cytokine INH	46	Female	NA	0	0	1	0	IL-23 Inhibitors	IBD
1951	IMIDs Cytokine INH	45	Male	NA	0	0	0	1	TNF Inhibitors	IBD
1952	IMIDs Cytokine INH	67	Female	NA	0	0	1	0	TNF Inhibitors	IBD
1953	IMIDs Non-Cytokine INH	41	Male	NA	0	0	0	0	NA	IBD
1954	IMIDs Cytokine INH	22	Female	NA	0	0	0	0	Others	IBD
1955	IMIDs Cytokine INH	87	Female	NA	NA	0	1	0	TNF Inhibitors	IBD
1956	IMIDs Cytokine INH	60	Male	NA	NA	0	0	0	Others	IBD
1957	IMIDs Cytokine INH	22	Male	NA	0	0	0	1	TNF Inhibitors	IBD
1958	Healthcare Control	61	Male	25.3593	0	0	0	0	NA	NA
1959	Healthcare Control	41	Female	19.257	0	0	0	0	NA	NA
1960	Non-Healthcare Control	30	Female	NA	0	NA	NA	0	NA	NA
1961	Non-Healthcare Control	89	Female	NA	0	NA	NA	0	NA	NA
1962	Non-Healthcare Control	67	Female	NA	NA	NA	NA	0	NA	NA
1963	Non-Healthcare Control	91	Female	NA	0	1	1	1	NA	NA
1964	Non-Healthcare Control	32	Female	NA	0	0	0	0	NA	NA
1965	Non-Healthcare Control	33	Female	NA	1	0	0	0	NA	NA
1966	Non-Healthcare Control	28	Female	NA	0	0	0	0	NA	NA
1967	Non-Healthcare Control	36	Female	NA	0	0	0	0	NA	NA
1968	Non-Healthcare Control	36	Female	NA	0	0	0	0	NA	NA
1969	Non-Healthcare Control	19	Female	NA	0	0	0	0	NA	NA
1970	Non-Healthcare Control	51	Female	NA	0	0	0	0	NA	NA
1971	Non-Healthcare Control	44	Female	NA	1	0	0	0	NA	NA
1972	Non-Healthcare Control	54	Male	NA	0	0	0	0	NA	NA
1973	Non-Healthcare Control	56	Male	NA	0	0	0	0	NA	NA
1974	Non-Healthcare Control	55	Female	NA	1	0	1	1	NA	NA
1975	Non-Healthcare Control	55	Female	20.015	0	0	0	0	NA	NA
1976	Non-Healthcare Control	53	Male	NA	1	0	0	0	NA	NA
1977	Non-Healthcare Control	43	Female	NA	0	0	0	0	NA	NA
1978	Non-Healthcare Control	53	Female	NA	0	0	0	0	NA	NA
1979	Non-Healthcare Control	77	Male	28.1969	NA	0	1	1	NA	NA
1980	Non-Healthcare Control	39	Male	25.0135	0	0	0	0	NA	NA
1981	Non-Healthcare Control	44	Male	NA	NA	NA	NA	0	NA	NA
1982	Non-Healthcare Control	37	Male	NA	NA	NA	NA	0	NA	NA
1983	Non-Healthcare Control	47	Female	NA	NA	NA	NA	0	NA	NA
1984	Non-Healthcare Control	56	Female	NA	NA	NA	NA	0	NA	NA
1985	Non-Healthcare Control	37	Female	NA	NA	NA	NA	0	NA	NA
1986	Non-Healthcare Control	56	Female	NA	NA	NA	NA	0	NA	NA
1987	Non-Healthcare Control	66	Male	NA	1	0	1	1	NA	NA
1988	Non-Healthcare Control	58	Male	26.0384	0	0	1	1	NA	NA
1989	Non-Healthcare Control	41	Female	NA	NA	0	0	0	NA	NA
1990	Non-Healthcare Control	50	Female	NA	0	0	1	1	NA	NA
1991	Non-Healthcare Control	26	Female	NA	0	0	0	0	NA	NA
1992	Non-Healthcare Control	38	Female	NA	1	0	0	0	NA	NA
1993	Non-Healthcare Control	50	Female	NA	NA	0	0	0	NA	NA
1994	Non-Healthcare Control	78	Male	40.8983	0	1	1	1	NA	NA
1995	Non-Healthcare Control	34	Female	25.8264	1	0	0	0	NA	NA
1996	Non-Healthcare Control	60	Female	28.9062	0	0	1	1	NA	NA
1997	Non-Healthcare Control	59	Female	NA	0	0	1	1	NA	NA
1998	Non-Healthcare Control	44	Female	NA	0	0	0	0	NA	NA
1999	Non-Healthcare Control	37	Female	NA	1	0	0	0	NA	NA
[truncated: 50 more rows]

## Sheet: Table2
tscID	group	agecat	sex	Diabetes_mellitus	Hypertension	Chronic lung disese	OD450nm	serostatus
1	IMIDs Non-Cytokine INH	>=80	Female	No	No	No	0.115	IgG (-)
2	IMIDs Cytokine INH	>=80	Female	NA	Yes	NA	0.111	IgG (-)
3	IMIDs Non-Cytokine INH	40-59	Female	No	No	No	0.223	IgG (-)
4	IMIDs Cytokine INH	60-79	Female	Yes	Yes	No	0.906	IgG(+)
5	IMIDs Cytokine INH	40-59	Male	No	No	No	0.304	IgG (-)
6	IMIDs Cytokine INH	60-79	Female	No	No	No	0.314	IgG (-)
7	IMIDs Non-Cytokine INH	60-79	Female	No	No	Yes	0.227	IgG (-)
8	IMIDs Cytokine INH	60-79	Female	No	No	No	0.194	IgG (-)
9	IMIDs Cytokine INH	60-79	Male	Yes	Yes	NA	0.362	IgG (-)
10	IMIDs Cytokine INH	60-79	Female	No	No	No	0.181	IgG (-)
11	IMIDs Non-Cytokine INH	60-79	Female	NA	NA	NA	0.16	IgG (-)
12	IMIDs Cytokine INH	60-79	Female	Yes	Yes	No	0.197	IgG (-)
13	IMIDs Cytokine INH	20-39	Male	Yes	Yes	NA	0.36	IgG (-)
14	IMIDs Cytokine INH	40-59	Female	No	No	No	0.15	IgG (-)
15	IMIDs Non-Cytokine INH	60-79	Female	No	No	No	0.17	IgG (-)
16	IMIDs Cytokine INH	20-39	Male	No	No	No	0.11	IgG (-)
17	IMIDs Cytokine INH	40-59	Female	No	Yes	No	0.21	IgG (-)
18	IMIDs Cytokine INH	40-59	Female	NA	NA	NA	0.11	IgG (-)
19	IMIDs Cytokine INH	20-39	Male	No	No	No	0.16	IgG (-)
20	IMIDs Cytokine INH	40-59	Male	No	No	No	0.13	IgG (-)
21	IMIDs Cytokine INH	20-39	Male	No	No	No	0.18	IgG (-)
22	IMIDs Non-Cytokine INH	40-59	Male	NA	NA	NA	0.091	IgG (-)
23	IMIDs Cytokine INH	40-59	Female	No	No	No	0.081	IgG (-)
24	IMIDs Cytokine INH	20-39	Female	No	No	No	0.18	IgG (-)
25	IMIDs Non-Cytokine INH	60-79	Female	No	No	No	0.11	IgG (-)
26	IMIDs Cytokine INH	20-39	Female	No	No	No	0.26	IgG (-)
27	IMIDs Non-Cytokine INH	20-39	Male	No	No	No	0.45	IgG (-)
28	IMIDs Non-Cytokine INH	60-79	Female	No	Yes	No	0.1	IgG (-)
29	IMIDs Non-Cytokine INH	60-79	Female	No	No	No	0.11	IgG (-)
30	Healthcare Control	40-59	Female	No	No	No	0.3	IgG (-)
31	IMIDs Non-Cytokine INH	40-59	Male	Yes	No	No	0.337	IgG (-)
32	Healthcare Control	20-39	Female	No	No	No	0.4	IgG (-)
33	Healthcare Control	20-39	Male	No	No	No	0.4	IgG (-)
34	IMIDs Cytokine INH	40-59	Female	NA	NA	NA	0.168	IgG (-)
35	Healthcare Control	20-39	Female	NA	NA	NA	0.136	IgG (-)
36	IMIDs Cytokine INH	60-79	Female	NA	NA	NA	0.39	IgG (-)
37	Healthcare Control	20-39	Male	No	No	No	0.2	IgG (-)
38	IMIDs Cytokine INH	20-39	Male	NA	NA	NA	0.23	IgG (-)
39	Healthcare Control	60-79	Female	No	Yes	No	0.3	IgG (-)
40	Healthcare Control	20-39	Female	No	No	No	0.2	IgG (-)
41	Healthcare Control	20-39	Female	No	No	No	0.2	IgG (-)
42	Healthcare Control	60-79	Male	No	No	No	0.2	IgG (-)
43	Healthcare Control	20-39	Female	No	No	No	0.6	IgG (-)
44	Healthcare Control	20-39	Female	No	No	No	0.5	IgG (-)
45	Healthcare Control	20-39	Female	NA	NA	NA	0.4	IgG (-)
46	Healthcare Control	20-39	Male	NA	NA	NA	0.188	IgG (-)
47	Healthcare Control	20-39	Female	NA	NA	NA	0.2	IgG (-)
48	IMIDs Non-Cytokine INH	40-59	Male	No	No	No	1.091	IgG(+)
49	Healthcare Control	20-39	Female	No	No	No	0.3	IgG (-)
50	Healthcare Control	20-39	Female	NA	NA	NA	0.113	IgG (-)
51	Healthcare Control	20-39	Female	No	No	No	0.3	IgG (-)
52	IMIDs Non-Cytokine INH	40-59	Female	No	No	No	0.126	IgG (-)
53	Healthcare Control	40-59	Female	NA	NA	NA	0.181	IgG (-)
54	IMIDs Non-Cytokine INH	60-79	Female	No	No	No	0.172	IgG (-)
55	IMIDs Non-Cytokine INH	40-59	Female	No	Yes	No	0.091	IgG (-)
56	IMIDs Non-Cytokine INH	20-39	Female	No	No	No	0.201	IgG (-)
57	IMIDs Non-Cytokine INH	20-39	Female	No	No	No	0.184	IgG (-)
58	Healthcare Control	20-39	Female	No	No	No	0.5	IgG (-)
59	Healthcare Control	40-59	Female	No	No	No	0.4	IgG (-)
60	Healthcare Control	40-59	Male	No	No	No	0.4	IgG (-)
61	IMIDs Cytokine INH	40-59	Male	No	Yes	No	0.56	IgG (-)
62	Healthcare Control	40-59	Female	No	No	No	0.3	IgG (-)
63	Healthcare Control	40-59	Female	No	No	No	0.2	IgG (-)
64	Healthcare Control	40-59	Female	No	No	No	0.9	IgG(+)
65	Healthcare Control	40-59	Female	NA	NA	NA	0.3	IgG (-)
66	Healthcare Control	20-39	Male	No	No	No	0.2	IgG (-)
67	Healthcare Control	20-39	Male	No	No	No	0.3	IgG (-)
68	Healthcare Control	20-39	Male	No	No	No	0.2	IgG (-)
69	Healthcare Control	40-59	Female	No	No	No	0.638	IgG (-)
70	Healthcare Control	20-39	Male	NA	NA	NA	0.152	IgG (-)
71	IMIDs Cytokine INH	20-39	Female	No	No	No	0.22	IgG (-)
72	IMIDs Cytokine INH	60-79	Female	Yes	No	No	0.091	IgG (-)
73	IMIDs Non-Cytokine INH	60-79	Female	Yes	Yes	No	0.117	IgG (-)
74	IMIDs Non-Cytokine INH	40-59	Female	No	No	No	0.162	IgG (-)
75	Healthcare Control	20-39	Female	No	No	No	0.1	IgG (-)
76	IMIDs Non-Cytokine INH	20-39	Male	No	No	No	0.146	IgG (-)
77	IMIDs Cytokine INH	60-79	Male	No	No	No	0.18	IgG (-)
78	IMIDs Cytokine INH	40-59	Female	No	No	Yes	0.37	IgG (-)
79	IMIDs Non-Cytokine INH	60-79	Male	No	Yes	No	0.146	IgG (-)
80	IMIDs Non-Cytokine INH	60-79	Male	No	No	No	0.159	IgG (-)
81	IMIDs Cytokine INH	60-79	Female	No	No	No	0.13	IgG (-)
82	IMIDs Cytokine INH	40-59	Female	No	No	No	0.31	IgG (-)
83	IMIDs Cytokine INH	20-39	Female	No	No	No	0.33	IgG (-)
84	IMIDs Non-Cytokine INH	20-39	Male	No	No	No	0.453	IgG (-)
85	IMIDs Cytokine INH	20-39	Female	No	No	No	0.2	IgG (-)
86	IMIDs Non-Cytokine INH	40-59	Male	No	Yes	No	0.11	IgG (-)
87	IMIDs Non-Cytokine INH	20-39	Female	No	No	No	0.155	IgG (-)
88	Healthcare Control	40-59	Female	No	No	No	0.385	IgG (-)
89	IMIDs Non-Cytokine INH	20-39	Male	No	No	No	0.107	IgG (-)
90	Healthcare Control	20-39	Male	No	No	No	0.2	IgG (-)
91	IMIDs Cytokine INH	40-59	Female	No	No	Yes	0.1	IgG (-)
92	Healthcare Control	20-39	Female	No	No	No	0.4	IgG (-)
93	Healthcare Control	20-39	Female	No	No	No	0.3	IgG (-)
94	IMIDs Cytokine INH	40-59	Male	No	No	No	0.3	IgG (-)
95	IMIDs Non-Cytokine INH	40-59	Female	No	No	No	0.2	IgG (-)
96	Healthcare Control	20-39	Female	NA	NA	NA	0.5	IgG (-)
97	IMIDs Non-Cytokine INH	40-59	Female	No	Yes	No	0.107	IgG (-)
98	IMIDs Cytokine INH	40-59	Female	No	No	No	0.47	IgG (-)
99	Healthcare Control	20-39	Female	No	No	No	0.3	IgG (-)
100	IMIDs Cytokine INH	60-79	Male	No	Yes	Yes	0.2	IgG (-)
101	IMIDs Cytokine INH	20-39	Female	No	No	No	0.29	IgG (-)
102	IMIDs Non-Cytokine INH	60-79	Female	No	No	Yes	0.09	IgG (-)
103	IMIDs Cytokine INH	60-79	Male	No	No	No	0.45	IgG (-)
104	IMIDs Non-Cytokine INH	<=19	Male	No	No	No	0.63	IgG (-)
105	Healthcare Control	40-59	Female	No	No	No	0.6	IgG (-)
106	IMIDs Non-Cytokine INH	40-59	Female	No	No	No	0.16	IgG (-)
107	IMIDs Non-Cytokine INH	20-39	Male	No	No	No	0.09	IgG (-)
108	IMIDs Non-Cytokine INH	40-59	Male	No	No	No	0.18	IgG (-)
109	Healthcare Control	40-59	Female	No	No	No	0.4	IgG (-)
110	IMIDs Non-Cytokine INH	40-59	Male	No	No	No	0.15	IgG (-)
111	IMIDs Cytokine INH	20-39	Female	No	No	No	0.19	IgG (-)
112	IMIDs Cytokine INH	40-59	Female	No	No	No	0.26	IgG (-)
113	IMIDs Non-Cytokine INH	40-59	Male	No	No	Yes	1.29	IgG(+)
114	IMIDs Cytokine INH	20-39	Male	No	No	No	0.18	IgG (-)
115	IMIDs Non-Cytokine INH	20-39	Male	No	No	No	0.3	IgG (-)
116	IMIDs Cytokine INH	60-79	Male	Yes	Yes	Yes	0.47	IgG (-)
117	IMIDs Non-Cytokine INH	20-39	Female	No	No	Yes	0.21	IgG (-)
118	IMIDs Cytokine INH	60-79	Male	No	Yes	Yes	0.28	IgG (-)
119	Healthcare Control	20-39	Female	NA	NA	NA	0.4	IgG (-)
120	IMIDs Cytokine INH	60-79	Male	No	Yes	Yes	0.18	IgG (-)
121	Healthcare Control	40-59	Female	No	No	No	0.94	IgG(+)
122	Healthcare Control	20-39	Female	No	No	No	0.15	IgG (-)
123	Healthcare Control	20-39	Female	No	No	No	0.11	IgG (-)
124	IMIDs Cytokine INH	40-59	Female	No	No	No	0.19	IgG (-)
125	IMIDs Cytokine INH	60-79	Female	No	No	No	0.12	IgG (-)
126	IMIDs Cytokine INH	40-59	Female	No	No	No	0.15	IgG (-)
127	IMIDs Cytokine INH	60-79	Male	No	Yes	No	0.48	IgG (-)
128	IMIDs Cytokine INH	60-79	Female	No	No	No	0.24	IgG (-)
129	Healthcare Control	40-59	Male	No	No	No	0.18	IgG (-)
130	IMIDs Cytokine INH	20-39	Male	No	No	No	0.18	IgG (-)
131	IMIDs Cytokine INH	20-39	Female	No	No	No	0.27	IgG (-)
132	IMIDs Non-Cytokine INH	60-79	Female	No	No	No	0.22	IgG (-)
133	IMIDs Non-Cytokine INH	40-59	Female	No	Yes	No	0.14	IgG (-)
134	IMIDs Cytokine INH	20-39	Female	No	No	No	0.13	IgG (-)
135	IMIDs Non-Cytokine INH	40-59	Male	NA	NA	NA	0.11	IgG (-)
136	IMIDs Non-Cytokine INH	60-79	Male	NA	NA	NA	0.06	IgG (-)
137	IMIDs Non-Cytokine INH	40-59	Female	NA	NA	NA	0.12	IgG (-)
138	Healthcare Control	40-59	Female	No	No	No	0.4	IgG (-)
139	IMIDs Non-Cytokine INH	40-59	Male	No	No	No	0.35	IgG (-)
140	IMIDs Non-Cytokine INH	20-39	Female	NA	NA	NA	0.64	IgG (-)
141	IMIDs Cytokine INH	60-79	Female	No	No	Yes	0.41	IgG (-)
142	IMIDs Non-Cytokine INH	60-79	Male	NA	NA	NA	0.08	IgG (-)
143	Healthcare Control	40-59	Female	No	No	No	0.3	IgG (-)
144	IMIDs Cytokine INH	60-79	Male	No	No	Yes	0.22	IgG (-)
145	Healthcare Control	20-39	Female	No	No	No	0.5	IgG (-)
146	IMIDs Cytokine INH	60-79	Female	No	Yes	Yes	0.34	IgG (-)
147	IMIDs Non-Cytokine INH	40-59	Female	No	No	No	0.013	IgG (-)
148	IMIDs Cytokine INH	40-59	Female	Yes	Yes	No	0.21	IgG (-)
149	Healthcare Control	60-79	Female	No	Yes	No	0.3	IgG (-)
150	IMIDs Cytokine INH	40-59	Female	NA	NA	NA	0.18	IgG (-)
151	IMIDs Cytokine INH	60-79	Female	Yes	Yes	No	0.6	IgG (-)
152	IMIDs Cytokine INH	60-79	Female	NA	NA	NA	0.21	IgG (-)
153	Healthcare Control	20-39	Male	NA	NA	NA	0.3	IgG (-)
154	IMIDs Cytokine INH	20-39	Male	No	No	No	0.77	IgG (-)
155	IMIDs Cytokine INH	40-59	Female	No	No	Yes	0.31	IgG (-)
156	IMIDs Cytokine INH	40-59	Male	No	No	Yes	0.09	IgG (-)
157	IMIDs Cytokine INH	40-59	Female	No	No	No	0.17	IgG (-)
158	IMIDs Cytokine INH	40-59	Female	NA	NA	NA	0.25	IgG (-)
159	IMIDs Cytokine INH	60-79	Female	No	Yes	No	0.14	IgG (-)
160	IMIDs Cytokine INH	40-59	Female	No	Yes	Yes	0.52	IgG (-)
161	Healthcare Control	40-59	Female	No	No	No	0.3	IgG (-)
162	IMIDs Non-Cytokine INH	60-79	Male	NA	NA	NA	0.12	IgG (-)
163	IMIDs Cytokine INH	60-79	Male	No	No	No	0.14	IgG (-)
164	IMIDs Non-Cytokine INH	60-79	Female	NA	NA	NA	0.14	IgG (-)
165	IMIDs Cytokine INH	20-39	Female	No	No	No	0.26	IgG (-)
166	IMIDs Non-Cytokine INH	60-79	Female	NA	NA	NA	0.07	IgG (-)
167	IMIDs Cytokine INH	40-59	Male	No	No	No	0.11	IgG (-)
168	Healthcare Control	40-59	Female	NA	NA	NA	0.11	IgG (-)
169	IMIDs Non-Cytokine INH	60-79	Female	NA	NA	NA	0.13	IgG (-)
170	IMIDs Cytokine INH	40-59	Female	No	No	No	0.25	IgG (-)
171	IMIDs Non-Cytokine INH	40-59	Male	NA	NA	NA	0.11	IgG (-)
172	IMIDs Non-Cytokine INH	60-79	Female	NA	NA	NA	0.14	IgG (-)
173	IMIDs Non-Cytokine INH	40-59	Female	No	Yes	No	0.13	IgG (-)
174	IMIDs Non-Cytokine INH	40-59	Female	No	No	No	0.4	IgG (-)
175	IMIDs Cytokine INH	20-39	Female	Yes	Yes	Yes	0.2	IgG (-)
176	IMIDs Cytokine INH	40-59	Female	No	No	Yes	0.5	IgG (-)
177	IMIDs Cytokine INH	40-59	Female	No	No	No	0.5	IgG (-)
178	IMIDs Non-Cytokine INH	60-79	Male	No	No	No	0.09	IgG (-)
179	IMIDs Non-Cytokine INH	40-59	Male	No	Yes	No	0.09	IgG (-)
180	IMIDs Cytokine INH	40-59	Male	NA	NA	NA	0.13	IgG (-)
181	IMIDs Cytokine INH	20-39	Female	No	No	No	0.09	IgG (-)
182	IMIDs Cytokine INH	20-39	Female	No	No	No	0.29	IgG (-)
183	IMIDs Cytokine INH	60-79	Female	No	No	No	0.2	IgG (-)
184	IMIDs Cytokine INH	20-39	Male	No	No	No	0.11	IgG (-)
185	IMIDs Cytokine INH	60-79	Male	No	Yes	No	0.13	IgG (-)
186	Healthcare Control	40-59	Female	No	No	No	0.2	IgG (-)
187	IMIDs Non-Cytokine INH	60-79	Female	No	No	No	0.29	IgG (-)
188	IMIDs Cytokine INH	40-59	Male	No	No	No	0.19	IgG (-)
189	IMIDs Cytokine INH	40-59	Female	No	No	No	0.12	IgG (-)
190	IMIDs Cytokine INH	40-59	Female	No	No	No	0.18	IgG (-)
191	IMIDs Cytokine INH	60-79	Female	No	No	No	0.28	IgG (-)
192	IMIDs Cytokine INH	20-39	Male	No	No	No	0.77	IgG (-)
193	IMIDs Cytokine INH	40-59	Male	No	No	No	0.19	IgG (-)
194	IMIDs Non-Cytokine INH	40-59	Female	No	No	No	0.35	IgG (-)
195	IMIDs Cytokine INH	20-39	Male	No	No	No	0.57	IgG (-)
196	IMIDs Cytokine INH	40-59	Female	No	No	No	0.09	IgG (-)
197	Healthcare Control	40-59	Male	No	No	No	0.6	IgG (-)
198	IMIDs Cytokine INH	60-79	Male	No	Yes	No	0.23	IgG (-)
199	IMIDs Cytokine INH	40-59	Male	No	No	No	0.35	IgG (-)
200	IMIDs Cytokine INH	20-39	Male	No	No	No	0.46	IgG (-)
201	IMIDs Cytokine INH	40-59	Female	No	No	No	0.2	IgG (-)
202	IMIDs Cytokine INH	20-39	Male	No	No	No	0.09	IgG (-)
203	IMIDs Cytokine INH	60-79	Male	No	Yes	No	0.31	IgG (-)
204	IMIDs Cytokine INH	20-39	Male	No	No	No	0.31	IgG (-)
205	IMIDs Cytokine INH	20-39	Female	No	No	No	0.26	IgG (-)
206	IMIDs Cytokine INH	40-59	Female	No	No	No	0.15	IgG (-)
207	Healthcare Control	60-79	Female	No	No	No	0.18	IgG (-)
208	IMIDs Non-Cytokine INH	40-59	Female	No	Yes	No	0.12	IgG (-)
209	IMIDs Cytokine INH	40-59	Female	No	No	No	0.55	IgG (-)
210	IMIDs Cytokine INH	40-59	Female	No	No	Yes	0.11	IgG (-)
211	IMIDs Cytokine INH	60-79	Female	No	No	No	0.11	IgG (-)
212	IMIDs Cytokine INH	60-79	Female	No	Yes	No	0.11	IgG (-)
213	IMIDs Cytokine INH	40-59	Female	No	Yes	Yes	0.16	IgG (-)
214	IMIDs Cytokine INH	60-79	Female	No	Yes	No	0.08	IgG (-)
215	Healthcare Control	20-39	Female	No	No	No	0.2	IgG (-)
216	Healthcare Control	40-59	Male	No	No	No	0.3	IgG (-)
217	Healthcare Control	40-59	Male	NA	NA	NA	0.11	IgG (-)
218	Healthcare Control	20-39	Male	No	No	No	0.4	IgG (-)
219	IMIDs Cytokine INH	40-59	Male	No	Yes	No	0.15	IgG (-)
220	IMIDs Cytokine INH	60-79	Female	No	No	Yes	0.12	IgG (-)
221	IMIDs Cytokine INH	40-59	Female	No	No	No	0.26	IgG (-)
222	Healthcare Control	40-59	Male	No	No	No	0.3	IgG (-)
223	Healthcare Control	20-39	Female	NA	NA	NA	0.22	IgG (-)
224	IMIDs Cytokine INH	40-59	Female	No	No	No	0.13	IgG (-)
225	Healthcare Control	20-39	Female	NA	NA	NA	0.3	IgG (-)
226	IMIDs Non-Cytokine INH	40-59	Male	No	No	No	1.99	IgG(+)
227	Healthcare Control	20-39	Female	NA	NA	NA	0.3	IgG (-)
228	Healthcare Control	40-59	Female	NA	NA	NA	0.7	IgG (-)
229	Non-Healthcare Control	20-39	Female	NA	NA	NA	1.1	IgG(+)
230	Healthcare Control	20-39	Female	NA	NA	NA	0.27	IgG (-)
231	Healthcare Control	20-39	Female	NA	NA	NA	0.3	IgG (-)
232	Healthcare Control	40-59	Female	NA	NA	NA	0.4	IgG (-)
233	Healthcare Control	20-39	Male	NA	NA	NA	0.2	IgG (-)
234	IMIDs Non-Cytokine INH	40-59	Male	No	No	No	0.17	IgG (-)
235	Healthcare Control	40-59	Female	No	No	No	0.3	IgG (-)
236	Healthcare Control	40-59	Female	No	No	No	0.12	IgG (-)
237	IMIDs Cytokine INH	40-59	Male	No	No	No	0.21	IgG (-)
238	Healthcare Control	40-59	Female	NA	NA	NA	0.408	IgG (-)
239	Healthcare Control	20-39	Female	NA	NA	NA	0.09	IgG (-)
240	Healthcare Control	20-39	Male	No	No	No	0.9	IgG(+)
241	IMIDs Non-Cytokine INH	40-59	Female	No	No	No	0.14	IgG (-)
242	Healthcare Control	20-39	Male	NA	NA	NA	0.5	IgG (-)
243	Healthcare Control	20-39	Female	No	No	No	0.4	IgG (-)
244	IMIDs Non-Cytokine INH	40-59	Male	No	No	No	0.1	IgG (-)
245	Healthcare Control	20-39	Male	NA	NA	NA	0.5	IgG (-)
246	IMIDs Non-Cytokine INH	60-79	Male	No	Yes	No	0.11	IgG (-)
247	IMIDs Non-Cytokine INH	40-59	Female	No	No	No	0.15	IgG (-)
248	Healthcare Control	20-39	Female	NA	NA	NA	0.3	IgG (-)
249	IMIDs Cytokine INH	40-59	Male	No	No	No	0.23	IgG (-)
250	Healthcare Control	40-59	Female	NA	NA	NA	0.12	IgG (-)
251	IMIDs Non-Cytokine INH	60-79	Male	No	Yes	No	0.078	IgG (-)
252	Healthcare Control	40-59	Female	NA	NA	NA	0.16	IgG (-)
253	Healthcare Control	40-59	Female	No	No	No	0.2	IgG (-)
254	Healthcare Control	20-39	Male	NA	NA	NA	0.3	IgG (-)
255	Healthcare Control	20-39	Male	No	No	No	0.2	IgG (-)
256	Healthcare Control	40-59	Female	NA	NA	NA	0.4	IgG (-)
257	Healthcare Control	20-39	Female	No	No	No	0.155	IgG (-)
258	Healthcare Control	20-39	NA	NA	NA	NA	0.136	IgG (-)
259	Healthcare Control	20-39	Male	NA	NA	NA	0.2	IgG (-)
260	Healthcare Control	20-39	Female	No	No	No	0.146	IgG (-)
261	Healthcare Control	40-59	Female	NA	NA	NA	0.3	IgG (-)
262	Healthcare Control	20-39	Female	NA	NA	NA	0.2	IgG (-)
263	Healthcare Control	20-39	Male	No	No	No	0.2	IgG (-)
264	Healthcare Control	20-39	Male	No	No	No	0.3	IgG (-)
265	Healthcare Control	20-39	Male	NA	NA	NA	0.3	IgG (-)
266	Healthcare Control	20-39	Female	No	No	No	0.4	IgG (-)
267	IMIDs Non-Cytokine INH	60-79	Male	No	Yes	No	0.11	IgG (-)
268	Healthcare Control	60-79	Male	Yes	Yes	No	0.4	IgG (-)
269	Healthcare Control	20-39	Male	NA	NA	NA	0.288	IgG (-)
270	Healthcare Control	40-59	Female	NA	NA	NA	0.6	IgG (-)
271	Healthcare Control	40-59	Female	No	No	No	0.2	IgG (-)
272	IMIDs Cytokine INH	40-59	Male	Yes	Yes	No	0.26	IgG (-)
273	Healthcare Control	20-39	Male	NA	NA	NA	0.5	IgG (-)
274	IMIDs Cytokine INH	40-59	Male	No	No	No	0.165	IgG (-)
275	Healthcare Control	20-39	Female	NA	NA	NA	0.298	IgG (-)
276	Healthcare Control	20-39	Female	NA	NA	NA	0.3	IgG (-)
277	IMIDs Cytokine INH	40-59	Male	No	Yes	No	0.15	IgG (-)
278	Healthcare Control	40-59	Female	No	No	No	0.6	IgG (-)
279	Healthcare Control	20-39	Female	NA	NA	NA	0.492	IgG (-)
280	IMIDs Cytokine INH	40-59	Male	No	No	No	0.23	IgG (-)
281	Healthcare Control	20-39	Female	No	No	No	0.165	IgG (-)
282	IMIDs Cytokine INH	40-59	Male	No	No	No	0.57	IgG (-)
283	Healthcare Control	20-39	Female	No	No	No	0.2	IgG (-)
284	Healthcare Control	20-39	Female	NA	NA	NA	0.453	IgG (-)
285	IMIDs Cytokine INH	40-59	Male	No	Yes	No	0.17	IgG (-)
286	Healthcare Control	20-39	Male	No	No	No	0.107	IgG (-)
287	Healthcare Control	40-59	Male	No	No	Yes	0.3	IgG (-)
288	IMIDs Non-Cytokine INH	>=80	Female	NA	NA	NA	0.117	IgG (-)
289	IMIDs Cytokine INH	20-39	Female	NA	NA	NA	0.21	IgG (-)
290	IMIDs Non-Cytokine INH	60-79	Male	NA	NA	NA	0.249	IgG (-)
291	Healthcare Control	20-39	Male	No	No	No	0.2	IgG (-)
292	IMIDs Cytokine INH	20-39	Male	No	No	No	0.35	IgG (-)
293	IMIDs Cytokine INH	40-59	Male	Yes	Yes	No	0.2	IgG (-)
294	Healthcare Control	40-59	Female	No	No	No	1	IgG(+)
295	IMIDs Cytokine INH	20-39	Female	No	Yes	Yes	0.26	IgG (-)
296	Healthcare Control	40-59	Female	NA	NA	NA	0.3	IgG (-)
297	IMIDs Cytokine INH	40-59	Female	No	No	No	0.17	IgG (-)
298	Healthcare Control	40-59	Male	No	No	No	0.7	IgG (-)
299	IMIDs Cytokine INH	40-59	Male	No	No	No	0.35	IgG (-)
300	Non-Healthcare Control	20-39	Female	No	No	No	0.12	IgG (-)
301	IMIDs Non-Cytokine INH	60-79	Female	No	No	No	0.11	IgG (-)
302	IMIDs Non-Cytokine INH	40-59	Male	No	No	No	0.23	IgG (-)
303	IMIDs Cytokine INH	40-59	Male	No	No	No	0.39	IgG (-)
304	IMIDs Non-Cytokine INH	40-59	Male	No	No	No	0.188	IgG (-)
305	IMIDs Non-Cytokine INH	60-79	Male	Yes	Yes	Yes	0.068	IgG (-)
306	IMIDs Non-Cytokine INH	60-79	Female	No	No	No	0.23	IgG (-)
307	IMIDs Non-Cytokine INH	60-79	Female	No	No	No	0.129	IgG (-)
308	IMIDs Cytokine INH	40-59	Female	No	Yes	No	0.15	IgG (-)
309	IMIDs Non-Cytokine INH	60-79	Female	No	Yes	No	0.123	IgG (-)
310	IMIDs Non-Cytokine INH	40-59	Female	No	No	No	0.126	IgG (-)
311	IMIDs Cytokine INH	40-59	Male	Yes	No	No	0.13	IgG (-)
312	IMIDs Non-Cytokine INH	40-59	Female	No	No	No	0.113	IgG (-)
313	IMIDs Cytokine INH	60-79	Male	Yes	Yes	No	0.45	IgG (-)
314	IMIDs Non-Cytokine INH	60-79	Female	No	No	No	0.233	IgG (-)
315	Non-Healthcare Control	40-59	Female	NA	NA	NA	0.181	IgG (-)
316	Non-Healthcare Control	40-59	Male	NA	NA	NA	0.126	IgG (-)
317	IMIDs Cytokine INH	20-39	Male	No	No	No	0.123	IgG (-)
318	IMIDs Non-Cytokine INH	40-59	Male	No	No	No	0.113	IgG (-)
319	Healthcare Control	40-59	Male	No	No	No	1.7	IgG(+)
320	Healthcare Control	20-39	Female	No	No	No	0.4	IgG (-)
321	IMIDs Cytokine INH	20-39	Male	NA	NA	NA	0.55	IgG (-)
322	IMIDs Cytokine INH	20-39	Female	No	No	No	0.23	IgG (-)
323	IMIDs Non-Cytokine INH	40-59	Female	No	Yes	No	0.094	IgG (-)
324	IMIDs Cytokine INH	20-39	Male	No	No	No	0.42	IgG (-)
325	IMIDs Cytokine INH	20-39	Male	NA	NA	NA	0.11	IgG (-)
326	IMIDs Cytokine INH	20-39	Female	No	No	No	0.09	IgG (-)
327	IMIDs Cytokine INH	60-79	Female	No	No	No	0.08	IgG (-)
328	Healthcare Control	20-39	Female	NA	NA	NA	0.149	IgG (-)
329	IMIDs Cytokine INH	40-59	Male	No	Yes	No	0.123	IgG (-)
330	IMIDs Cytokine INH	40-59	Female	No	Yes	No	0.294	IgG (-)
331	IMIDs Cytokine INH	60-79	Male	No	No	No	0.197	IgG (-)
332	IMIDs Non-Cytokine INH	60-79	Male	No	Yes	No	0.193	IgG (-)
333	IMIDs Non-Cytokine INH	60-79	Male	No	No	No	0.168	IgG (-)
334	Healthcare Control	40-59	Female	NA	NA	NA	0.2	IgG (-)
335	Healthcare Control	20-39	Female	No	No	No	0.148	IgG (-)
336	IMIDs Cytokine INH	40-59	Male	No	Yes	No	0.201	IgG (-)
337	IMIDs Non-Cytokine INH	20-39	Female	No	No	No	0.19	IgG (-)
338	IMIDs Cytokine INH	40-59	Male	No	No	No	0.156	IgG (-)
339	IMIDs Cytokine INH	40-59	Male	No	No	No	0.169	IgG (-)
340	IMIDs Non-Cytokine INH	40-59	Female	No	No	No	0.171	IgG (-)
341	IMIDs Cytokine INH	60-79	Female	No	Yes	No	0.134	IgG (-)
342	IMIDs Cytokine INH	40-59	Female	No	Yes	No	0.133	IgG (-)
343	IMIDs Non-Cytokine INH	40-59	Female	No	No	No	0.153	IgG (-)
344	IMIDs Cytokine INH	40-59	Male	No	No	No	0.252	IgG (-)
345	IMIDs Non-Cytokine INH	40-59	Female	No	No	No	0.157	IgG (-)
346	IMIDs Non-Cytokine INH	40-59	Female	No	Yes	No	0.186	IgG (-)
347	IMIDs Cytokine INH	20-39	Female	NA	No	No	0.284	IgG (-)
348	IMIDs Non-Cytokine INH	60-79	Male	No	No	No	0.192	IgG (-)
349	Healthcare Control	20-39	Female	No	No	No	0.121	IgG (-)
350	IMIDs Cytokine INH	60-79	Male	No	Yes	No	0.162	IgG (-)
351	IMIDs Non-Cytokine INH	<=19	Male	No	No	No	0.318	IgG (-)
352	Healthcare Control	20-39	Female	No	No	No	0.176	IgG (-)
353	IMIDs Cytokine INH	20-39	Male	No	Yes	No	0.189	IgG (-)
354	IMIDs Non-Cytokine INH	20-39	Female	No	No	No	0.24	IgG (-)
355	IMIDs Cytokine INH	40-59	Female	No	Yes	No	0.173	IgG (-)
356	IMIDs Cytokine INH	60-79	Female	No	Yes	Yes	0.176	IgG (-)
357	IMIDs Cytokine INH	60-79	Male	No	No	No	0.119	IgG (-)
358	IMIDs Non-Cytokine INH	40-59	Male	No	No	No	0.176	IgG (-)
359	IMIDs Non-Cytokine INH	40-59	Female	No	No	No	0.164	IgG (-)
360	Healthcare Control	60-79	Male	NA	NA	NA	1.235	IgG(+)
361	IMIDs Cytokine INH	40-59	Male	No	No	No	0.159	IgG (-)
362	Healthcare Control	40-59	Male	NA	NA	NA	0.173	IgG (-)
363	Non-Healthcare Control	20-39	Female	NA	NA	NA	0.166	IgG (-)
364	Non-Healthcare Control	20-39	Male	NA	NA	NA	0.217	IgG (-)
365	IMIDs Cytokine INH	40-59	Female	No	Yes	No	0.507	IgG (-)
366	Non-Healthcare Control	40-59	Male	NA	NA	NA	0.246	IgG (-)
367	Non-Healthcare Control	<=19	Female	NA	NA	NA	0.209	IgG (-)
368	Non-Healthcare Control	40-59	Female	NA	NA	NA	0.106	IgG (-)
369	Non-Healthcare Control	40-59	Male	NA	NA	NA	0.162	IgG (-)
370	Non-Healthcare Control	20-39	Male	NA	NA	NA	0.459	IgG (-)
371	Non-Healthcare Control	40-59	Female	NA	NA	NA	0.24	IgG (-)
372	Healthcare Control	40-59	Female	NA	NA	NA	0.206	IgG (-)
373	Non-Healthcare Control	<=19	Female	NA	NA	NA	0.368	IgG (-)
374	Healthcare Control	40-59	Male	NA	NA	NA	0.274	IgG (-)
375	Healthcare Control	40-59	Male	NA	NA	NA	0.296	IgG (-)
376	Healthcare Control	40-59	Female	NA	NA	NA	0.272	IgG (-)
377	Healthcare Control	20-39	Male	NA	NA	NA	0.172	IgG (-)
378	Healthcare Control	40-59	Female	NA	NA	NA	0.131	IgG (-)
379	IMIDs Cytokine INH	60-79	Female	No	No	No	0.141	IgG (-)
380	Healthcare Control	60-79	Male	NA	NA	NA	0.211	IgG (-)
381	Healthcare Control	40-59	Female	NA	NA	NA	0.163	IgG (-)
382	Healthcare Control	40-59	Female	NA	NA	NA	0.199	IgG (-)
383	Healthcare Control	40-59	Female	No	Yes	No	0.148	IgG (-)
384	Non-Healthcare Control	<=19	Female	NA	NA	NA	0.4	IgG (-)
385	IMIDs Non-Cytokine INH	60-79	Female	No	Yes	No	0.198	IgG (-)
386	Non-Healthcare Control	40-59	Female	NA	NA	NA	0.146	IgG (-)
387	Healthcare Control	40-59	Female	NA	NA	NA	0.192	IgG (-)
388	Healthcare Control	40-59	Male	NA	NA	NA	0.505	IgG (-)
389	Non-Healthcare Control	20-39	Male	NA	NA	NA	0.185	IgG (-)
390	Non-Healthcare Control	40-59	Female	NA	NA	NA	0.128	IgG (-)
391	IMIDs Non-Cytokine INH	40-59	Female	No	No	No	0.164	IgG (-)
392	Healthcare Control	20-39	Female	No	No	No	0.201	IgG (-)
393	IMIDs Non-Cytokine INH	60-79	Female	No	Yes	No	0.133	IgG (-)
394	Healthcare Control	20-39	Male	No	No	No	0.367	IgG (-)
395	Healthcare Control	40-59	Female	No	No	No	0.192	IgG (-)
396	IMIDs Cytokine INH	20-39	Female	No	No	No	0.328	IgG (-)
397	IMIDs Cytokine INH	40-59	Female	No	No	No	0.184	IgG (-)
398	IMIDs Non-Cytokine INH	20-39	Female	No	No	No	0.248	IgG (-)
399	IMIDs Cytokine INH	20-39	Male	No	No	No	0.303	IgG (-)
400	IMIDs Non-Cytokine INH	60-79	Male	Yes	Yes	No	0.308	IgG (-)
401	IMIDs Non-Cytokine INH	40-59	Female	No	No	No	0.332	IgG (-)
402	IMIDs Non-Cytokine INH	40-59	Male	NA	NA	NA	0.273	IgG (-)
403	IMIDs Non-Cytokine INH	40-59	Female	No	Yes	No	0.135	IgG (-)
404	IMIDs Cytokine INH	20-39	Female	No	No	No	0.195	IgG (-)
405	IMIDs Non-Cytokine INH	60-79	Female	No	Yes	Yes	0.108	IgG (-)
406	IMIDs Non-Cytokine INH	>=80	Male	No	No	No	0.217	IgG (-)
407	IMIDs Cytokine INH	20-39	Female	No	No	No	0.148	IgG (-)
408	IMIDs Non-Cytokine INH	40-59	Male	No	No	No	0.138	IgG (-)
409	Non-Healthcare Control	40-59	Female	No	No	No	0.383	IgG (-)
410	Non-Healthcare Control	20-39	Male	No	No	No	0.283	IgG (-)
411	Non-Healthcare Control	40-59	Male	No	Yes	No	0.225	IgG (-)
412	Non-Healthcare Control	40-59	Male	No	No	No	0.748	IgG (-)
413	Non-Healthcare Control	40-59	Male	No	No	No	0.176	IgG (-)
414	Non-Healthcare Control	40-59	Female	No	Yes	No	0.381	IgG (-)
415	Non-Healthcare Control	40-59	Female	No	No	No	0.183	IgG (-)
416	Non-Healthcare Control	60-79	Male	No	No	No	0.174	IgG (-)
417	Healthcare Control	40-59	Female	No	No	No	0.341	IgG (-)
418	Healthcare Control	40-59	Female	No	No	No	0.227	IgG (-)
419	Non-Healthcare Control	40-59	Male	NA	NA	NA	0.297	IgG (-)
420	Healthcare Control	<=19	Male	NA	NA	NA	0.215	IgG (-)
421	Non-Healthcare Control	<=19	Female	NA	NA	NA	0.226	IgG (-)
422	Non-Healthcare Control	40-59	Female	NA	NA	NA	0.426	IgG (-)
423	Non-Healthcare Control	40-59	Female	NA	NA	NA	1.092	IgG(+)
424	Non-Healthcare Control	60-79	Female	No	Yes	No	0.128	IgG (-)
425	Non-Healthcare Control	>=80	Female	No	Yes	No	0.164	IgG (-)
426	Non-Healthcare Control	40-59	Male	No	Yes	No	0.215	IgG (-)
427	Non-Healthcare Control	<=19	Male	No	No	No	0.251	IgG (-)
428	Non-Healthcare Control	60-79	Female	No	No	No	0.21	IgG (-)
429	Non-Healthcare Control	60-79	Male	No	No	No	0.472	IgG (-)
430	Non-Healthcare Control	60-79	Male	No	No	No	0.2	IgG (-)
431	Non-Healthcare Control	40-59	Female	No	No	No	0.123	IgG (-)
432	Healthcare Control	60-79	Male	Yes	No	No	0.169	IgG (-)
433	Healthcare Control	40-59	Female	No	No	No	0.185	IgG (-)
434	Healthcare Control	40-59	Female	No	No	No	0.097	IgG (-)
435	Healthcare Control	40-59	Female	No	No	No	0.631	IgG (-)
436	Healthcare Control	60-79	Female	Yes	No	No	0.113	IgG (-)
437	Non-Healthcare Control	20-39	Female	NA	NA	NA	0.205	IgG (-)
438	IMIDs Cytokine INH	60-79	Male	No	No	No	0.251	IgG (-)
439	Non-Healthcare Control	20-39	Female	NA	NA	NA	0.113	IgG (-)
440	Healthcare Control	60-79	Female	NA	NA	NA	0.128	IgG (-)
441	Healthcare Control	40-59	Male	NA	NA	NA	0.872	IgG(+)
442	Non-Healthcare Control	60-79	Female	No	No	No	0.169	IgG (-)
443	Healthcare Control	60-79	Male	No	No	No	0.159	IgG (-)
444	Non-Healthcare Control	40-59	Male	No	No	No	0.128	IgG (-)
445	Non-Healthcare Control	60-79	Female	No	No	No	0.128	IgG (-)
446	Healthcare Control	40-59	Female	No	No	No	0.267	IgG (-)
447	Healthcare Control	40-59	Male	No	No	No	0.154	IgG (-)
448	Healthcare Control	40-59	Female	No	No	No	0.128	IgG (-)
449	Healthcare Control	40-59	Female	No	No	No	0.303	IgG (-)
450	Healthcare Control	20-39	Female	Yes	No	No	0.205	IgG (-)
451	Healthcare Control	40-59	Female	No	No	No	0.149	IgG (-)
452	Healthcare Control	20-39	Female	No	No	No	0.282	IgG (-)
453	Healthcare Control	40-59	Female	No	No	No	0.108	IgG (-)
454	Healthcare Control	20-39	Female	No	No	No	0.164	IgG (-)
455	IMIDs Non-Cytokine INH	20-39	Female	No	No	No	0.143	IgG (-)
456	IMIDs Cytokine INH	20-39	Male	No	No	No	0.231	IgG (-)
457	IMIDs Cytokine INH	20-39	Male	No	No	No	0.154	IgG (-)
458	IMIDs Cytokine INH	20-39	Male	No	No	No	0.123	IgG (-)
459	IMIDs Cytokine INH	20-39	Female	No	No	No	0.113	IgG (-)
460	IMIDs Cytokine INH	20-39	Female	No	No	No	0.149	IgG (-)
461	Healthcare Control	20-39	Female	No	No	No	0.21	IgG (-)
462	Healthcare Control	60-79	Male	Yes	No	No	0.114	IgG (-)
463	Healthcare Control	20-39	Female	No	No	No	0.374	IgG (-)
464	IMIDs Non-Cytokine INH	20-39	Female	NA	NA	NA	0.187	IgG (-)
465	Healthcare Control	40-59	Female	No	No	No	0.129	IgG (-)
466	Healthcare Control	20-39	Female	No	No	NA	0.39	IgG (-)
467	Healthcare Control	20-39	Male	No	No	No	0.139	IgG (-)
468	Healthcare Control	20-39	Male	NA	NA	NA	0.15	IgG (-)
469	Healthcare Control	20-39	Female	No	No	No	0.289	IgG (-)
470	IMIDs Cytokine INH	40-59	Female	No	No	Yes	0.136	IgG (-)
471	Healthcare Control	40-59	Male	No	No	No	0.185	IgG (-)
472	Non-Healthcare Control	20-39	Male	NA	NA	NA	0.164	IgG (-)
473	IMIDs Cytokine INH	60-79	Female	No	No	No	0.14	IgG (-)
474	IMIDs Cytokine INH	40-59	Male	No	No	No	0.112	IgG (-)
475	Non-Healthcare Control	60-79	Female	No	No	No	0.131	IgG (-)
476	Non-Healthcare Control	40-59	Male	No	No	No	0.14	IgG (-)
477	Healthcare Control	20-39	Female	No	No	No	0.246	IgG (-)
478	Healthcare Control	20-39	Female	Yes	No	Yes	0.164	IgG (-)
479	Healthcare Control	20-39	Female	No	No	No	0.174	IgG (-)
480	IMIDs Non-Cytokine INH	60-79	Male	No	Yes	No	0.098	IgG (-)
481	IMIDs Cytokine INH	60-79	Female	Yes	Yes	No	0.154	IgG (-)
482	Healthcare Control	40-59	Female	No	No	No	0.097	IgG (-)
483	Healthcare Control	20-39	Male	No	No	No	0.29	IgG (-)
484	Healthcare Control	40-59	Female	No	No	No	0.103	IgG (-)
485	IMIDs Cytokine INH	60-79	Male	No	Yes	No	0.132	IgG (-)
486	Healthcare Control	20-39	Female	No	No	No	0.121	IgG (-)
487	IMIDs Cytokine INH	40-59	Female	No	No	No	0.798	IgG (-)
488	IMIDs Cytokine INH	60-79	Female	No	Yes	No	0.107	IgG (-)
489	Healthcare Control	20-39	Male	No	No	No	0.133	IgG (-)
490	Healthcare Control	20-39	Male	No	No	No	0.195	IgG (-)
491	IMIDs Cytokine INH	60-79	Male	No	Yes	No	0.234	IgG (-)
492	Healthcare Control	20-39	Female	No	No	Yes	1.188	IgG(+)
493	Healthcare Control	20-39	Female	No	No	No	0.131	IgG (-)
494	IMIDs Cytokine INH	40-59	Male	No	No	No	0.103	IgG (-)
495	Healthcare Control	20-39	Female	No	No	No	0.14	IgG (-)
496	Healthcare Control	20-39	Female	No	No	No	0.169	IgG (-)
497	Healthcare Control	20-39	Male	No	No	No	0.224	IgG (-)
498	Healthcare Control	20-39	Female	No	No	No	0.122	IgG (-)
499	Healthcare Control	20-39	Female	No	No	No	0.495	IgG (-)
500	IMIDs Cytokine INH	20-39	Female	No	No	No	0.113	IgG (-)
501	IMIDs Cytokine INH	40-59	Female	No	No	No	0.146	IgG (-)
502	Healthcare Control	40-59	Female	No	No	No	0.122	IgG (-)
503	Non-Healthcare Control	40-59	Female	Yes	No	No	0.215	IgG (-)
504	Healthcare Control	40-59	Female	No	No	No	0.272	IgG (-)
505	Healthcare Control	40-59	Female	No	No	No	0.154	IgG (-)
506	Healthcare Control	40-59	Female	NA	NA	NA	0.794	IgG (-)
507	Non-Healthcare Control	40-59	Male	No	No	Yes	0.164	IgG (-)
508	Non-Healthcare Control	40-59	Female	No	No	No	0.126	IgG (-)
509	Non-Healthcare Control	40-59	Female	No	No	No	0.143	IgG (-)
510	Healthcare Control	20-39	Female	No	No	No	0.144	IgG (-)
511	Non-Healthcare Control	40-59	Male	Yes	No	No	0.098	IgG (-)
512	Healthcare Control	20-39	Female	No	No	No	0.159	IgG (-)
513	Non-Healthcare Control	60-79	Female	NA	NA	NA	0.157	IgG (-)
514	Healthcare Control	20-39	Male	No	No	No	0.087	IgG (-)
515	Healthcare Control	60-79	Male	No	No	No	0.164	IgG (-)
516	Non-Healthcare Control	40-59	Female	No	No	No	0.366	IgG (-)
517	Non-Healthcare Control	60-79	Male	Yes	No	No	0.241	IgG (-)
518	Non-Healthcare Control	<=19	Female	No	No	No	0.178	IgG (-)
519	Non-Healthcare Control	40-59	Male	No	No	No	0.098	IgG (-)
520	Healthcare Control	20-39	Female	No	No	No	0.118	IgG (-)
521	Non-Healthcare Control	40-59	Male	No	No	No	0.159	IgG (-)
522	Healthcare Control	20-39	Female	No	No	No	0.174	IgG (-)
523	Healthcare Control	20-39	Male	No	No	Yes	0.436	IgG (-)
524	Healthcare Control	20-39	Female	No	No	No	0.205	IgG (-)
525	Healthcare Control	20-39	Female	No	No	No	0.241	IgG (-)
526	Healthcare Control	20-39	Female	No	No	No	0.174	IgG (-)
527	Non-Healthcare Control	40-59	Male	No	No	No	0.122	IgG (-)
528	Healthcare Control	20-39	Female	No	No	No	0.236	IgG (-)
529	Healthcare Control	40-59	Female	No	No	No	0.128	IgG (-)
530	Healthcare Control	40-59	Male	No	No	No	0.443	IgG (-)
531	Healthcare Control	20-39	Male	No	No	No	0.138	IgG (-)
532	Non-Healthcare Control	40-59	Male	No	No	No	0.174	IgG (-)
533	Non-Healthcare Control	40-59	Male	No	No	No	0.268	IgG (-)
534	Non-Healthcare Control	40-59	Male	No	No	No	0.131	IgG (-)
535	Healthcare Control	20-39	Female	No	No	Yes	0.103	IgG (-)
536	Non-Healthcare Control	40-59	Female	Yes	No	No	0.098	IgG (-)
537	Healthcare Control	20-39	Female	No	No	No	0.138	IgG (-)
538	Non-Healthcare Control	40-59	Male	Yes	No	No	0.383	IgG (-)
539	Non-Healthcare Control	60-79	Female	No	No	No	0.15	IgG (-)
540	Non-Healthcare Control	60-79	Female	No	No	No	0.268	IgG (-)
541	Non-Healthcare Control	40-59	Male	No	No	No	0.136	IgG (-)
542	IMIDs Cytokine INH	60-79	Male	Yes	No	No	0.098	IgG (-)
543	Non-Healthcare Control	40-59	Female	No	No	No	0.199	IgG (-)
544	Non-Healthcare Control	40-59	Male	No	No	No	0.117	IgG (-)
545	IMIDs Cytokine INH	20-39	Female	No	No	No	0.272	IgG (-)
546	IMIDs Non-Cytokine INH	40-59	Male	No	No	No	0.107	IgG (-)
547	Non-Healthcare Control	40-59	Female	No	No	No	0.276	IgG (-)
548	IMIDs Cytokine INH	40-59	Female	Yes	No	No	0.425	IgG (-)
549	IMIDs Cytokine INH	40-59	Female	Yes	No	No	0.463	IgG (-)
550	Non-Healthcare Control	60-79	Male	No	No	No	0.136	IgG (-)
551	Non-Healthcare Control	60-79	Female	No	No	No	4.678	IgG(+)
552	Non-Healthcare Control	60-79	Female	No	No	No	0.131	IgG (-)
553	Non-Healthcare Control	60-79	Male	No	No	No	0.15	IgG (-)
554	Non-Healthcare Control	60-79	Female	No	No	No	0.145	IgG (-)
555	IMIDs Cytokine INH	20-39	Male	No	No	No	0.173	IgG (-)
556	Non-Healthcare Control	60-79	Male	No	No	No	0.159	IgG (-)
557	Non-Healthcare Control	40-59	Female	No	No	No	0.079	IgG (-)
558	Non-Healthcare Control	40-59	Female	No	No	No	0.229	IgG (-)
559	Non-Healthcare Control	40-59	Male	No	No	No	0.112	IgG (-)
560	IMIDs Non-Cytokine INH	60-79	Female	No	Yes	No	0.241	IgG (-)
561	Non-Healthcare Control	60-79	Male	No	No	No	0.145	IgG (-)
562	Non-Healthcare Control	60-79	Female	No	No	No	0.107	IgG (-)
563	Non-Healthcare Control	60-79	Female	No	No	No	0.136	IgG (-)
564	Healthcare Control	20-39	Male	No	No	No	0.15	IgG (-)
565	Non-Healthcare Control	40-59	Female	No	No	No	0.131	IgG (-)
566	Healthcare Control	40-59	Female	No	No	No	0.472	IgG (-)
567	Non-Healthcare Control	20-39	Male	No	No	No	0.472	IgG (-)
568	Non-Healthcare Control	20-39	Male	No	Yes	No	0.168	IgG (-)
569	IMIDs Non-Cytokine INH	60-79	Female	No	No	No	0.179	IgG (-)
570	Non-Healthcare Control	40-59	Female	No	No	No	0.117	IgG (-)
571	Non-Healthcare Control	40-59	Male	No	No	Yes	1.808	IgG(+)
572	Healthcare Control	40-59	Male	No	No	No	0.117	IgG (-)
573	Non-Healthcare Control	40-59	Female	No	No	No	0.131	IgG (-)
574	Non-Healthcare Control	60-79	Male	Yes	Yes	No	0.374	IgG (-)
575	Non-Healthcare Control	60-79	Female	Yes	No	No	0.145	IgG (-)
576	IMIDs Non-Cytokine INH	60-79	Male	No	Yes	No	0.21	IgG (-)
577	Healthcare Control	60-79	Female	NA	NA	NA	0.231	IgG (-)
578	IMIDs Non-Cytokine INH	40-59	Female	No	No	Yes	0.103	IgG (-)
579	Non-Healthcare Control	40-59	Female	Yes	No	No	0.111	IgG (-)
580	Healthcare Control	60-79	Female	NA	NA	NA	0.138	IgG (-)
581	IMIDs Non-Cytokine INH	20-39	Male	No	No	No	0.111	IgG (-)
582	Non-Healthcare Control	40-59	Female	Yes	No	No	0.093	IgG (-)
583	Healthcare Control	20-39	Female	No	No	No	0.14	IgG (-)
584	Healthcare Control	40-59	Female	No	No	No	0.215	IgG (-)
585	IMIDs Non-Cytokine INH	60-79	Female	No	Yes	No	0.188	IgG (-)
586	IMIDs Non-Cytokine INH	20-39	Female	No	No	No	0.128	IgG (-)
587	Non-Healthcare Control	40-59	Male	Yes	No	No	0.16	IgG (-)
588	Healthcare Control	40-59	Male	No	No	Yes	0.133	IgG (-)
589	Healthcare Control	40-59	Male	No	Yes	No	0.117	IgG (-)
590	Healthcare Control	60-79	Female	No	No	No	0.154	IgG (-)
591	Healthcare Control	40-59	Female	No	No	No	0.196	IgG (-)
592	Healthcare Control	40-59	Female	Yes	No	No	0.196	IgG (-)
593	IMIDs Cytokine INH	40-59	Female	No	No	No	0.308	IgG (-)
594	IMIDs Non-Cytokine INH	40-59	Male	No	No	Yes	0.113	IgG (-)
595	IMIDs Cytokine INH	40-59	Male	No	No	No	0.145	IgG (-)
596	IMIDs Non-Cytokine INH	60-79	Female	No	No	No	0.143	IgG (-)
597	IMIDs Non-Cytokine INH	40-59	Female	No	No	No	0.192	IgG (-)
598	IMIDs Cytokine INH	60-79	Male	No	No	Yes	0.143	IgG (-)
599	IMIDs Cytokine INH	20-39	Female	Yes	No	No	0.121	IgG (-)
600	IMIDs Cytokine INH	20-39	Female	No	No	No	0.238	IgG (-)
601	IMIDs Non-Cytokine INH	40-59	Female	No	No	No	0.112	IgG (-)
602	IMIDs Cytokine INH	20-39	Male	No	No	No	0.112	IgG (-)
603	IMIDs Cytokine INH	20-39	Male	No	No	No	0.724	IgG (-)
604	IMIDs Cytokine INH	20-39	Male	No	No	No	0.14	IgG (-)
605	IMIDs Cytokine INH	20-39	Male	No	No	No	0.136	IgG (-)
606	IMIDs Cytokine INH	40-59	Female	No	No	No	0.126	IgG (-)
607	IMIDs Cytokine INH	20-39	Female	No	No	No	0.093	IgG (-)
608	IMIDs Cytokine INH	20-39	Male	No	No	No	0.196	IgG (-)
609	IMIDs Cytokine INH	20-39	Female	No	No	No	0.206	IgG (-)
610	IMIDs Cytokine INH	20-39	Female	No	No	No	0.178	IgG (-)
611	IMIDs Cytokine INH	20-39	Female	No	No	No	0.322	IgG (-)
612	IMIDs Non-Cytokine INH	20-39	Male	NA	NA	NA	0.153	IgG (-)
613	IMIDs Cytokine INH	20-39	Male	No	No	No	0.28	IgG (-)
614	IMIDs Cytokine INH	40-59	Female	No	No	No	0.117	IgG (-)
615	IMIDs Cytokine INH	40-59	Female	No	No	No	0.117	IgG (-)
616	Non-Healthcare Control	40-59	Female	Yes	No	No	0.279	IgG (-)
617	Non-Healthcare Control	40-59	Male	No	No	No	0.098	IgG (-)
618	Non-Healthcare Control	40-59	Female	No	No	No	0.118	IgG (-)
619	Non-Healthcare Control	40-59	Female	No	No	No	0.153	IgG (-)
620	Non-Healthcare Control	40-59	Female	No	No	No	0.181	IgG (-)
621	Non-Healthcare Control	40-59	Male	Yes	No	No	0.08	IgG (-)
622	Non-Healthcare Control	40-59	Female	No	No	No	0.125	IgG (-)
623	Non-Healthcare Control	40-59	Male	No	No	No	0.115	IgG (-)
624	Non-Healthcare Control	40-59	Male	No	No	No	0.118	IgG (-)
625	Non-Healthcare Control	40-59	Male	No	No	No	0.125	IgG (-)
626	Non-Healthcare Control	40-59	Female	No	No	Yes	0.118	IgG (-)
627	Healthcare Control	60-79	Female	No	No	No	0.115	IgG (-)
628	Non-Healthcare Control	40-59	Male	No	No	No	0.15	IgG (-)
629	Healthcare Control	40-59	Female	No	No	No	0.115	IgG (-)
630	Non-Healthcare Control	40-59	Male	No	No	No	0.46	IgG (-)
631	Non-Healthcare Control	40-59	Male	Yes	No	No	0.258	IgG (-)
632	Healthcare Control	20-39	Female	No	No	No	0.178	IgG (-)
633	IMIDs Cytokine INH	60-79	Male	Yes	No	No	0.167	IgG (-)
634	Non-Healthcare Control	40-59	Female	No	No	No	0.167	IgG (-)
635	Non-Healthcare Control	40-59	Male	No	No	No	0.171	IgG (-)
636	Healthcare Control	40-59	Female	No	No	No	0.185	IgG (-)
637	Non-Healthcare Control	60-79	Female	Yes	No	No	0.652	IgG (-)
638	Non-Healthcare Control	60-79	Female	No	No	No	0.153	IgG (-)
639	Non-Healthcare Control	60-79	Male	No	No	No	0.125	IgG (-)
640	Non-Healthcare Control	40-59	Male	No	No	No	0.373	IgG (-)
641	Healthcare Control	20-39	Male	NA	NA	NA	0.153	IgG (-)
642	Non-Healthcare Control	40-59	Female	No	No	No	0.216	IgG (-)
643	Non-Healthcare Control	60-79	Female	No	No	No	0.139	IgG (-)
644	Non-Healthcare Control	60-79	Female	No	No	No	0.157	IgG (-)
645	Healthcare Control	60-79	Male	No	No	No	0.209	IgG (-)
646	Healthcare Control	20-39	Female	No	No	No	0.231	IgG (-)
647	Healthcare Control	40-59	Male	No	No	No	0.234	IgG (-)
648	IMIDs Non-Cytokine INH	40-59	Male	No	No	No	0.099	IgG (-)
649	Non-Healthcare Control	40-59	Female	No	No	No	0.132	IgG (-)
650	IMIDs Cytokine INH	60-79	Female	No	Yes	No	0.138	IgG (-)
651	IMIDs Cytokine INH	60-79	Male	No	Yes	No	0.135	IgG (-)
652	Non-Healthcare Control	20-39	Female	No	No	No	0.186	IgG (-)
653	Non-Healthcare Control	40-59	Female	No	No	No	0.147	IgG (-)
654	Non-Healthcare Control	40-59	Female	No	No	No	0.123	IgG (-)
655	Non-Healthcare Control	40-59	Female	No	No	No	0.376	IgG (-)
656	Non-Healthcare Control	40-59	Male	No	No	No	0.153	IgG (-)
657	Non-Healthcare Control	40-59	Male	No	No	No	0.132	IgG (-)
658	Non-Healthcare Control	40-59	Female	No	No	No	0.102	IgG (-)
659	Non-Healthcare Control	20-39	Male	No	No	No	0.129	IgG (-)
660	Non-Healthcare Control	40-59	Female	NA	NA	NA	0.562	IgG (-)
661	Non-Healthcare Control	20-39	Female	No	No	No	0.111	IgG (-)
662	Non-Healthcare Control	40-59	Female	No	No	No	0.498	IgG (-)
663	Non-Healthcare Control	40-59	Female	No	No	No	0.138	IgG (-)
664	Non-Healthcare Control	40-59	Female	No	No	Yes	0.159	IgG (-)
665	Non-Healthcare Control	40-59	Male	No	No	No	0.138	IgG (-)
666	Healthcare Control	40-59	Male	No	No	No	0.408	IgG (-)
667	Non-Healthcare Control	40-59	Female	No	No	No	0.12	IgG (-)
668	Non-Healthcare Control	40-59	Female	No	No	No	0.189	IgG (-)
669	Healthcare Control	20-39	Female	No	No	No	0.39	IgG (-)
670	Non-Healthcare Control	40-59	Male	No	No	No	0.159	IgG (-)
671	IMIDs Cytokine INH	40-59	Male	NA	NA	NA	0.129	IgG (-)
672	Healthcare Control	60-79	Male	No	Yes	No	0.114	IgG (-)
673	Non-Healthcare Control	40-59	Male	No	No	No	0.291	IgG (-)
674	Healthcare Control	40-59	Male	No	No	No	0.195	IgG (-)
675	Non-Healthcare Control	40-59	Male	No	No	Yes	0.114	IgG (-)
676	Non-Healthcare Control	40-59	Male	No	No	No	0.093	IgG (-)
677	Non-Healthcare Control	40-59	Male	Yes	No	No	0.108	IgG (-)
678	Non-Healthcare Control	60-79	Male	No	No	No	0.105	IgG (-)
679	Non-Healthcare Control	40-59	Female	No	No	No	0.213	IgG (-)
680	Non-Healthcare Control	60-79	Female	No	No	No	0.102	IgG (-)
681	Non-Healthcare Control	60-79	Male	No	No	No	0.502	IgG (-)
682	Non-Healthcare Control	40-59	Female	No	No	No	0.147	IgG (-)
683	Healthcare Control	40-59	Female	No	No	No	0.162	IgG (-)
684	Non-Healthcare Control	40-59	Male	NA	NA	NA	0.129	IgG (-)
685	Non-Healthcare Control	40-59	Male	No	Yes	No	0.108	IgG (-)
686	Healthcare Control	40-59	Female	No	No	No	0.183	IgG (-)
687	Healthcare Control	40-59	Female	Yes	No	No	0.114	IgG (-)
688	Non-Healthcare Control	40-59	Female	No	No	No	0.125	IgG (-)
689	Healthcare Control	40-59	Male	No	No	No	0.09	IgG (-)
690	Non-Healthcare Control	60-79	Male	No	No	Yes	0.138	IgG (-)
691	Non-Healthcare Control	40-59	Female	Yes	No	No	0.105	IgG (-)
692	Non-Healthcare Control	40-59	Male	No	No	No	0.093	IgG (-)
693	Non-Healthcare Control	40-59	Male	No	No	No	0.138	IgG (-)
694	Non-Healthcare Control	40-59	Male	No	No	No	0.123	IgG (-)
695	Non-Healthcare Control	40-59	Female	No	No	No	0.126	IgG (-)
696	Non-Healthcare Control	40-59	Male	Yes	No	No	2.397	IgG(+)
697	Healthcare Control	40-59	Male	Yes	No	No	5.324	IgG(+)
698	Healthcare Control	40-59	Male	No	No	No	0.125	IgG (-)
699	Non-Healthcare Control	40-59	Male	No	No	No	0.243	IgG (-)
700	Healthcare Control	40-59	Female	No	No	No	0.206	IgG (-)
701	Healthcare Control	20-39	Female	No	No	No	0.152	IgG (-)
702	Non-Healthcare Control	40-59	Female	No	No	No	0.153	IgG (-)
703	Healthcare Control	20-39	Female	No	No	No	0.157	IgG (-)
704	Non-Healthcare Control	40-59	Female	No	No	No	0.126	IgG (-)
705	Non-Healthcare Control	40-59	Female	No	No	No	0.226	IgG (-)
706	Non-Healthcare Control	40-59	Female	No	No	No	0.178	IgG (-)
707	Non-Healthcare Control	60-79	Female	No	No	Yes	0.123	IgG (-)
708	Healthcare Control	20-39	Male	No	No	No	2.85	IgG(+)
709	Healthcare Control	20-39	Female	No	No	No	0.162	IgG (-)
710	Healthcare Control	20-39	Female	No	No	No	0.33	IgG (-)
711	Healthcare Control	20-39	Female	No	No	No	0.111	IgG (-)
712	Healthcare Control	20-39	Female	No	Yes	No	0.15	IgG (-)
713	Non-Healthcare Control	40-59	Male	No	No	No	0.129	IgG (-)
714	Healthcare Control	20-39	Female	No	No	No	0.21	IgG (-)
715	Non-Healthcare Control	40-59	Male	No	No	No	0.108	IgG (-)
716	Non-Healthcare Control	40-59	Female	No	No	No	0.096	IgG (-)
717	Healthcare Control	20-39	Female	No	No	No	0.102	IgG (-)
718	Healthcare Control	20-39	Male	No	No	No	0.135	IgG (-)
719	Non-Healthcare Control	40-59	Male	No	No	No	0.174	IgG (-)
720	Healthcare Control	20-39	Female	No	No	No	0.135	IgG (-)
721	Healthcare Control	60-79	Female	Yes	No	No	0.171	IgG (-)
722	Healthcare Control	20-39	Female	No	No	No	0.132	IgG (-)
723	Healthcare Control	20-39	Male	No	No	No	0.21	IgG (-)
724	Healthcare Control	20-39	Female	No	No	No	0.177	IgG (-)
725	Healthcare Control	40-59	Male	No	No	No	0.258	IgG (-)
726	Healthcare Control	20-39	Female	No	No	No	0.24	IgG (-)
727	Healthcare Control	40-59	Female	No	No	No	0.505	IgG (-)
728	Healthcare Control	20-39	Female	No	No	Yes	0.186	IgG (-)
729	Healthcare Control	20-39	Female	No	No	No	0.27	IgG (-)
730	Healthcare Control	20-39	Male	No	No	No	0.12	IgG (-)
731	Healthcare Control	20-39	Male	No	No	No	0.12	IgG (-)
732	Healthcare Control	20-39	Male	No	No	No	0.281	IgG (-)
733	Healthcare Control	20-39	Female	No	No	No	0.205	IgG (-)
734	Healthcare Control	20-39	Female	No	No	No	0.238	IgG (-)
735	Healthcare Control	20-39	Male	No	No	No	0.145	IgG (-)
736	Healthcare Control	40-59	Female	NA	NA	NA	0.129	IgG (-)
737	Healthcare Control	40-59	Female	NA	NA	NA	0.18	IgG (-)
738	IMIDs Cytokine INH	20-39	Female	NA	NA	NA	0.278	IgG (-)
739	Non-Healthcare Control	40-59	Female	No	No	No	0.168	IgG (-)
740	Non-Healthcare Control	40-59	Male	No	No	No	0.12	IgG (-)
741	Healthcare Control	20-39	Female	No	No	No	0.099	IgG (-)
742	Non-Healthcare Control	40-59	Female	No	No	No	0.138	IgG (-)
743	Healthcare Control	40-59	Male	No	No	No	0.135	IgG (-)
744	IMIDs Cytokine INH	40-59	Male	No	Yes	No	0.55	IgG (-)
745	IMIDs Cytokine INH	40-59	Female	No	No	No	0.076	IgG (-)
746	IMIDs Cytokine INH	20-39	Male	No	No	No	0.086	IgG (-)
747	Non-Healthcare Control	40-59	Female	No	No	No	0.141	IgG (-)
748	IMIDs Cytokine INH	20-39	Male	No	No	No	0.146	IgG (-)
749	IMIDs Cytokine INH	40-59	Female	No	No	No	0.487	IgG (-)
750	IMIDs Cytokine INH	20-39	Female	NA	NA	NA	0.119	IgG (-)
751	Non-Healthcare Control	40-59	Female	No	No	No	0.199	IgG (-)
752	IMIDs Cytokine INH	40-59	Male	No	Yes	No	0.423	IgG (-)
753	IMIDs Cytokine INH	40-59	Male	No	No	Yes	0.248	IgG (-)
754	IMIDs Cytokine INH	20-39	Male	No	No	No	0.113	IgG (-)
755	Non-Healthcare Control	40-59	Female	Yes	No	No	0.195	IgG (-)
756	Non-Healthcare Control	40-59	Male	NA	NA	NA	0.185	IgG (-)
757	Healthcare Control	20-39	Male	NA	NA	NA	0.216	IgG (-)
758	Non-Healthcare Control	40-59	Female	No	No	No	0.384	IgG (-)
759	Healthcare Control	40-59	Female	No	No	No	0.139	IgG (-)
760	Non-Healthcare Control	40-59	Female	No	No	No	0.273	IgG (-)
761	IMIDs Cytokine INH	40-59	Male	No	Yes	No	0.113	IgG (-)
762	Non-Healthcare Control	40-59	Male	No	No	No	0.126	IgG (-)
763	Non-Healthcare Control	40-59	Male	No	No	No	0.114	IgG (-)
764	Non-Healthcare Control	60-79	Female	Yes	No	Yes	0.248	IgG (-)
765	IMIDs Cytokine INH	20-39	Male	No	No	No	0.156	IgG (-)
766	Non-Healthcare Control	40-59	Female	No	No	No	0.136	IgG (-)
767	IMIDs Cytokine INH	20-39	Female	No	No	No	0.136	IgG (-)
768	Non-Healthcare Control	40-59	Female	No	No	No	0.099	IgG (-)
769	IMIDs Cytokine INH	20-39	Male	No	No	No	0.132	IgG (-)
770	Healthcare Control	40-59	Male	No	No	No	0.129	IgG (-)
771	IMIDs Cytokine INH	20-39	Male	No	No	No	0.192	IgG (-)
772	Non-Healthcare Control	40-59	Female	Yes	No	No	0.166	IgG (-)
773	Non-Healthcare Control	40-59	Male	No	No	No	0.123	IgG (-)
774	IMIDs Cytokine INH	60-79	Male	No	No	No	0.354	IgG (-)
775	Non-Healthcare Control	40-59	Male	No	No	No	0.119	IgG (-)
776	Non-Healthcare Control	40-59	Male	No	No	No	0.149	IgG (-)
777	IMIDs Cytokine INH	<=19	Female	No	No	No	0.089	IgG (-)
778	Non-Healthcare Control	40-59	Female	No	No	No	0.202	IgG (-)
779	Non-Healthcare Control	40-59	Female	No	No	No	0.228	IgG (-)
780	IMIDs Non-Cytokine INH	20-39	NA	No	No	No	0.235	IgG (-)
781	IMIDs Cytokine INH	40-59	Female	No	No	Yes	0.142	IgG (-)
782	IMIDs Cytokine INH	20-39	Female	No	No	No	0.096	IgG (-)
783	Non-Healthcare Control	40-59	Female	No	No	No	0.265	IgG (-)
784	IMIDs Non-Cytokine INH	40-59	Male	No	No	No	0.202	IgG (-)
785	IMIDs Cytokine INH	40-59	Female	No	No	No	0.182	IgG (-)
786	Non-Healthcare Control	40-59	Female	No	No	No	0.51	IgG (-)
787	Non-Healthcare Control	40-59	Male	No	No	No	0.576	IgG (-)
788	Non-Healthcare Control	40-59	Female	No	No	No	0.265	IgG (-)
789	IMIDs Cytokine INH	40-59	Male	No	Yes	No	0.252	IgG (-)
790	IMIDs Cytokine INH	40-59	Male	Yes	Yes	No	0.179	IgG (-)
791	Non-Healthcare Control	40-59	Male	No	No	No	0.351	IgG (-)
792	IMIDs Cytokine INH	20-39	Male	No	No	No	0.341	IgG (-)
793	IMIDs Cytokine INH	20-39	Female	Yes	Yes	No	0.192	IgG (-)
794	IMIDs Non-Cytokine INH	40-59	Female	No	No	No	0.219	IgG (-)
795	IMIDs Cytokine INH	40-59	Female	Yes	Yes	No	0.251	IgG (-)
796	IMIDs Cytokine INH	20-39	Male	No	No	No	0.169	IgG (-)
797	Non-Healthcare Control	40-59	Male	No	No	No	0.272	IgG (-)
798	Non-Healthcare Control	60-79	Male	Yes	No	No	0.126	IgG (-)
799	IMIDs Cytokine INH	20-39	Female	No	No	No	0.189	IgG (-)
800	Non-Healthcare Control	20-39	Male	No	No	No	0.142	IgG (-)
801	IMIDs Cytokine INH	40-59	Female	NA	NA	NA	0.248	IgG (-)
802	IMIDs Non-Cytokine INH	20-39	Female	No	No	No	0.195	IgG (-)
803	Non-Healthcare Control	40-59	Male	No	No	No	0.156	IgG (-)
804	Non-Healthcare Control	20-39	Male	No	No	No	0.126	IgG (-)
805	IMIDs Cytokine INH	40-59	Female	NA	NA	NA	0.119	IgG (-)
806	IMIDs Cytokine INH	40-59	Male	No	No	No	0.275	IgG (-)
807	Non-Healthcare Control	60-79	Female	Yes	No	No	0.146	IgG (-)
808	IMIDs Cytokine INH	20-39	Male	Yes	No	No	0.152	IgG (-)
809	IMIDs Cytokine INH	40-59	Female	No	No	No	0.258	IgG (-)
810	IMIDs Cytokine INH	60-79	Female	No	Yes	No	0.106	IgG (-)
811	IMIDs Cytokine INH	40-59	Male	No	No	Yes	0.149	IgG (-)
812	IMIDs Cytokine INH	60-79	Female	No	No	No	0.341	IgG (-)
813	IMIDs Non-Cytokine INH	60-79	Female	Yes	Yes	No	0.134	IgG (-)
814	Healthcare Control	40-59	Female	No	No	No	0.196	IgG (-)
815	Non-Healthcare Control	40-59	Female	No	No	Yes	0.134	IgG (-)
816	Non-Healthcare Control	20-39	Female	No	No	No	0.173	IgG (-)
817	Non-Healthcare Control	40-59	Male	No	No	No	0.156	IgG (-)
818	Non-Healthcare Control	40-59	Female	No	No	No	0.19	IgG (-)
819	Healthcare Control	40-59	Male	No	No	No	0.151	IgG (-)
820	Non-Healthcare Control	40-59	Female	No	No	No	0.156	IgG (-)
821	Non-Healthcare Control	40-59	Male	No	No	No	0.38	IgG (-)
822	Non-Healthcare Control	40-59	Male	No	No	No	0.168	IgG (-)
823	Healthcare Control	40-59	Female	No	No	No	0.103	IgG (-)
824	IMIDs Cytokine INH	40-59	Male	No	No	No	0.128	IgG (-)
825	Healthcare Control	60-79	Female	No	No	No	0.129	IgG (-)
826	IMIDs Cytokine INH	40-59	Male	No	Yes	No	0.162	IgG (-)
827	Healthcare Control	40-59	Female	Yes	Yes	No	0.149	IgG (-)
828	Healthcare Control	60-79	Male	NA	NA	NA	0.687	IgG (-)
829	IMIDs Non-Cytokine INH	60-79	Male	No	No	Yes	0.181	IgG (-)
830	Healthcare Control	20-39	Male	No	No	No	0.275	IgG (-)
831	Non-Healthcare Control	40-59	Male	No	No	No	0.679	IgG (-)
832	Healthcare Control	20-39	Male	NA	NA	NA	0.113	IgG (-)
833	Healthcare Control	40-59	Female	No	No	No	0.129	IgG (-)
834	Healthcare Control	20-39	Female	No	No	No	0.126	IgG (-)
835	Healthcare Control	40-59	Female	No	No	No	0.166	IgG (-)
836	Healthcare Control	60-79	Male	Yes	No	No	0.123	IgG (-)
837	Non-Healthcare Control	60-79	Female	No	No	No	0.275	IgG (-)
838	Non-Healthcare Control	40-59	Female	No	No	No	0.083	IgG (-)
839	Non-Healthcare Control	60-79	Female	No	No	Yes	0.123	IgG (-)
840	Non-Healthcare Control	60-79	Female	Yes	No	No	0.116	IgG (-)
841	Non-Healthcare Control	40-59	Female	NA	NA	NA	0.185	IgG (-)
842	Non-Healthcare Control	60-79	Female	No	No	Yes	0.331	IgG (-)
843	Non-Healthcare Control	40-59	Female	No	No	No	0.321	IgG (-)
844	IMIDs Cytokine INH	60-79	Female	NA	NA	NA	0.173	IgG (-)
845	Non-Healthcare Control	40-59	Female	No	No	No	0.483	IgG (-)
846	Non-Healthcare Control	40-59	Male	NA	NA	NA	0.123	IgG (-)
847	Non-Healthcare Control	40-59	Female	No	No	No	0.136	IgG (-)
848	IMIDs Cytokine INH	40-59	Female	No	No	No	0.123	IgG (-)
849	IMIDs Cytokine INH	40-59	Male	No	No	NA	0.531	IgG (-)
850	IMIDs Cytokine INH	40-59	Male	NA	NA	NA	0.609	IgG (-)
851	IMIDs Cytokine INH	40-59	Male	NA	NA	NA	0.117	IgG (-)
852	Healthcare Control	20-39	Female	NA	NA	NA	0.128	IgG (-)
853	Healthcare Control	40-59	Female	NA	NA	NA	0.291	IgG (-)
854	IMIDs Cytokine INH	40-59	Male	No	No	No	0.162	IgG (-)
855	IMIDs Cytokine INH	20-39	Male	No	No	No	0.117	IgG (-)
856	IMIDs Cytokine INH	40-59	Female	No	No	No	0.162	IgG (-)
857	IMIDs Cytokine INH	20-39	NA	Yes	No	No	0.184	IgG (-)
858	IMIDs Non-Cytokine INH	60-79	Female	Yes	No	No	0.19	IgG (-)
859	IMIDs Cytokine INH	40-59	Male	NA	NA	NA	0.151	IgG (-)
860	Non-Healthcare Control	40-59	Male	No	No	No	0.117	IgG (-)
861	Non-Healthcare Control	40-59	Female	No	No	No	0.117	IgG (-)
862	Non-Healthcare Control	60-79	Male	Yes	Yes	No	0.218	IgG (-)
863	Non-Healthcare Control	60-79	Female	Yes	No	No	0.168	IgG (-)
864	Non-Healthcare Control	60-79	Male	No	No	No	0.324	IgG (-)
865	Non-Healthcare Control	40-59	Male	No	No	No	0.156	IgG (-)
866	Non-Healthcare Control	40-59	Male	No	No	No	0.33	IgG (-)
867	Non-Healthcare Control	60-79	Male	No	No	No	0.112	IgG (-)
868	Non-Healthcare Control	40-59	Female	Yes	No	No	0.173	IgG (-)
869	Non-Healthcare Control	40-59	Male	Yes	No	No	0.358	IgG (-)
870	Non-Healthcare Control	40-59	Male	No	No	No	0.14	IgG (-)
871	Non-Healthcare Control	40-59	Female	Yes	No	No	0.123	IgG (-)
872	IMIDs Cytokine INH	60-79	Female	No	No	No	0.151	IgG (-)
873	Non-Healthcare Control	60-79	Male	No	No	No	0.14	IgG (-)
874	Non-Healthcare Control	60-79	Female	Yes	No	No	0.832	IgG(+)
875	Non-Healthcare Control	60-79	Female	No	No	No	0.179	IgG (-)
876	Non-Healthcare Control	60-79	Male	Yes	No	No	0.318	IgG (-)
877	Non-Healthcare Control	40-59	Female	No	No	No	0.112	IgG (-)
878	Non-Healthcare Control	40-59	Female	No	No	No	0.123	IgG (-)
879	IMIDs Non-Cytokine INH	60-79	Male	No	No	No	0.257	IgG (-)
880	Non-Healthcare Control	40-59	Male	No	No	No	0.777	IgG (-)
881	Non-Healthcare Control	60-79	Female	Yes	No	Yes	0.598	IgG (-)
882	Non-Healthcare Control	60-79	Male	No	No	No	0.235	IgG (-)
883	Non-Healthcare Control	60-79	Female	No	Yes	No	0.123	IgG (-)
884	Non-Healthcare Control	60-79	Male	Yes	Yes	Yes	0.307	IgG (-)
885	Non-Healthcare Control	60-79	Female	No	No	No	0.212	IgG (-)
886	Non-Healthcare Control	60-79	Male	Yes	No	No	0.441	IgG (-)
887	Healthcare Control	40-59	Male	No	No	No	0.279	IgG (-)
888	IMIDs Cytokine INH	40-59	Male	NA	NA	NA	0.257	IgG (-)
889	Healthcare Control	40-59	Female	No	No	No	0.134	IgG (-)
890	Healthcare Control	40-59	NA	No	No	No	0.274	IgG (-)
891	Non-Healthcare Control	40-59	Male	No	No	No	0.107	IgG (-)
892	Non-Healthcare Control	40-59	Male	No	No	No	0.112	IgG (-)
893	Non-Healthcare Control	40-59	Female	No	No	No	0.441	IgG (-)
894	Non-Healthcare Control	20-39	Male	No	No	No	0.225	IgG (-)
895	IMIDs Cytokine INH	60-79	Male	No	No	No	0.112	IgG (-)
896	Non-Healthcare Control	40-59	Male	No	No	No	0.302	IgG (-)
897	IMIDs Cytokine INH	40-59	Female	NA	NA	NA	0.14	IgG (-)
898	Non-Healthcare Control	20-39	Male	No	No	No	0.188	IgG (-)
899	Non-Healthcare Control	20-39	Male	No	No	No	0.277	IgG (-)
900	IMIDs Cytokine INH	40-59	Male	No	Yes	No	0.134	IgG (-)
901	Non-Healthcare Control	<=19	Male	No	No	No	0.206	IgG (-)
902	Healthcare Control	40-59	Male	No	No	No	0.263	IgG (-)
903	Non-Healthcare Control	40-59	Male	No	No	No	1.439	IgG(+)
904	IMIDs Cytokine INH	60-79	Female	No	Yes	No	0.117	IgG (-)
905	Non-Healthcare Control	20-39	Male	No	No	No	0.184	IgG (-)
906	IMIDs Cytokine INH	60-79	Female	No	Yes	No	0.128	IgG (-)
907	Non-Healthcare Control	20-39	Male	No	No	No	0.126	IgG (-)
908	IMIDs Cytokine INH	60-79	Male	No	No	Yes	0.134	IgG (-)
909	Non-Healthcare Control	20-39	Male	No	No	No	0.255	IgG (-)
910	IMIDs Cytokine INH	20-39	Female	No	No	No	0.156	IgG (-)
911	Non-Healthcare Control	60-79	Male	No	No	No	0.118	IgG (-)
912	IMIDs Cytokine INH	40-59	Female	No	No	No	0.156	IgG (-)
913	Non-Healthcare Control	40-59	Male	No	No	No	0.327	IgG (-)
914	IMIDs Cytokine INH	60-79	Male	No	No	No	0.134	IgG (-)
915	Non-Healthcare Control	20-39	Male	No	No	No	0.21	IgG (-)
916	IMIDs Cytokine INH	40-59	Male	No	Yes	Yes	0.14	IgG (-)
917	Non-Healthcare Control	40-59	Female	No	No	No	0.122	IgG (-)
918	Non-Healthcare Control	40-59	Male	No	No	No	0.156	IgG (-)
919	Non-Healthcare Control	20-39	Female	No	No	No	0.13	IgG (-)
920	Healthcare Control	40-59	Male	No	No	No	0.263	IgG (-)
921	Non-Healthcare Control	20-39	Male	No	No	No	0.168	IgG (-)
922	IMIDs Cytokine INH	40-59	Male	No	No	No	0.145	IgG (-)
923	Non-Healthcare Control	40-59	Male	No	No	No	0.229	IgG (-)
924	Non-Healthcare Control	40-59	Male	No	No	No	0.134	IgG (-)
925	Non-Healthcare Control	40-59	Female	No	No	No	0.134	IgG (-)
926	Healthcare Control	40-59	Female	No	No	No	0.24	IgG (-)
927	Non-Healthcare Control	20-39	Male	No	No	No	0.66	IgG (-)
928	Non-Healthcare Control	<=19	Male	No	No	No	0.142	IgG (-)
929	Non-Healthcare Control	<=19	Female	No	No	No	0.192	IgG (-)
930	Non-Healthcare Control	20-39	Male	No	No	No	0.188	IgG (-)
931	Non-Healthcare Control	20-39	Female	No	No	No	0.134	IgG (-)
932	Non-Healthcare Control	20-39	Male	No	No	No	0.204	IgG (-)
933	IMIDs Cytokine INH	20-39	Female	NA	NA	NA	0.128	IgG (-)
934	Non-Healthcare Control	20-39	Male	No	No	No	0.394	IgG (-)
935	IMIDs Cytokine INH	40-59	Male	NA	NA	NA	0.207	IgG (-)
936	Non-Healthcare Control	40-59	Male	No	No	No	0.155	IgG (-)
937	IMIDs Cytokine INH	60-79	Male	Yes	Yes	No	0.218	IgG (-)
938	Non-Healthcare Control	40-59	Male	No	No	No	0.137	IgG (-)
939	IMIDs Cytokine INH	40-59	Female	NA	NA	NA	0.156	IgG (-)
940	Non-Healthcare Control	40-59	Male	Yes	Yes	No	0.148	IgG (-)
941	Non-Healthcare Control	40-59	Female	No	No	No	0.096	IgG (-)
942	Non-Healthcare Control	40-59	Male	No	Yes	No	0.125	IgG (-)
943	Non-Healthcare Control	40-59	Male	No	No	No	0.132	IgG (-)
944	Non-Healthcare Control	40-59	Male	No	No	No	0.166	IgG (-)
945	Non-Healthcare Control	20-39	Male	No	No	No	0.175	IgG (-)
946	Non-Healthcare Control	20-39	Male	No	No	No	0.181	IgG (-)
947	Non-Healthcare Control	40-59	Male	No	No	No	0.175	IgG (-)
948	Non-Healthcare Control	20-39	Male	No	No	No	0.132	IgG (-)
949	Non-Healthcare Control	<=19	Male	No	No	No	0.12	IgG (-)
950	Non-Healthcare Control	60-79	Male	No	Yes	No	0.109	IgG (-)
951	Non-Healthcare Control	20-39	Male	No	No	No	0.183	IgG (-)
952	Non-Healthcare Control	20-39	Male	No	No	No	0.206	IgG (-)
953	Non-Healthcare Control	40-59	Male	NA	NA	NA	0.094	IgG (-)
954	Non-Healthcare Control	40-59	Male	No	No	No	0.177	IgG (-)
955	Non-Healthcare Control	40-59	Male	No	Yes	No	0.094	IgG (-)
956	Non-Healthcare Control	20-39	Male	No	No	No	0.094	IgG (-)
957	Non-Healthcare Control	40-59	Female	No	No	No	0.061	IgG (-)
958	Non-Healthcare Control	40-59	Male	No	No	No	0.11	IgG (-)
959	Non-Healthcare Control	20-39	Male	No	Yes	Yes	0.152	IgG (-)
960	Non-Healthcare Control	40-59	Male	No	No	No	0.116	IgG (-)
961	Non-Healthcare Control	40-59	Male	Yes	No	No	0.332	IgG (-)
962	Non-Healthcare Control	40-59	Male	No	No	No	0.126	IgG (-)
963	Non-Healthcare Control	40-59	Male	No	No	No	0.129	IgG (-)
964	Non-Healthcare Control	40-59	Male	No	No	No	0.087	IgG (-)
965	Non-Healthcare Control	60-79	Male	No	No	No	6.239	IgG(+)
966	Non-Healthcare Control	40-59	Male	No	No	No	0.097	IgG (-)
967	Non-Healthcare Control	40-59	Male	No	No	No	0.197	IgG (-)
968	Non-Healthcare Control	40-59	Female	No	No	No	0.087	IgG (-)
969	Non-Healthcare Control	20-39	Female	No	No	No	0.171	IgG (-)
970	Non-Healthcare Control	20-39	Male	No	No	No	0.116	IgG (-)
971	Non-Healthcare Control	60-79	Male	No	Yes	No	0.6	IgG (-)
972	Non-Healthcare Control	40-59	Male	No	Yes	No	0.148	IgG (-)
973	Non-Healthcare Control	40-59	Male	No	No	Yes	0.1	IgG (-)
974	Non-Healthcare Control	40-59	Male	No	No	No	0.858	IgG(+)
975	Non-Healthcare Control	40-59	Male	No	Yes	No	0.119	IgG (-)
976	Non-Healthcare Control	20-39	Male	No	No	No	0.106	IgG (-)
977	Non-Healthcare Control	20-39	Male	No	No	No	0.113	IgG (-)
978	Non-Healthcare Control	40-59	Male	No	No	No	0.119	IgG (-)
979	Non-Healthcare Control	40-59	Male	No	No	No	0.123	IgG (-)
980	Non-Healthcare Control	20-39	Female	No	No	Yes	0.1	IgG (-)
981	Non-Healthcare Control	20-39	Male	No	No	No	0.206	IgG (-)
982	Non-Healthcare Control	20-39	Female	No	No	No	0.152	IgG (-)
983	Non-Healthcare Control	20-39	Male	No	No	No	0.113	IgG (-)
984	Non-Healthcare Control	40-59	Male	No	Yes	No	0.113	IgG (-)
985	Non-Healthcare Control	<=19	Male	No	No	No	0.113	IgG (-)
986	Non-Healthcare Control	40-59	Male	No	No	No	0.132	IgG (-)
987	Non-Healthcare Control	40-59	Male	No	No	No	0.155	IgG (-)
988	Non-Healthcare Control	40-59	Male	No	Yes	Yes	0.116	IgG (-)
989	Non-Healthcare Control	20-39	Male	No	No	No	0.123	IgG (-)
990	Non-Healthcare Control	<=19	Female	No	No	No	0.139	IgG (-)
991	Non-Healthcare Control	40-59	Male	No	Yes	No	0.271	IgG (-)
992	Non-Healthcare Control	20-39	Male	No	No	No	0.277	IgG (-)
993	Non-Healthcare Control	40-59	Male	No	No	No	0.158	IgG (-)
994	Non-Healthcare Control	40-59	Male	Yes	No	No	0.432	IgG (-)
995	Non-Healthcare Control	20-39	Male	No	No	No	0.09	IgG (-)
996	Non-Healthcare Control	40-59	Male	NA	NA	NA	0.306	IgG (-)
997	Non-Healthcare Control	20-39	Male	No	No	No	0.571	IgG (-)
998	Non-Healthcare Control	40-59	Male	No	No	No	0.081	IgG (-)
999	Non-Healthcare Control	40-59	Male	No	No	No	0.268	IgG (-)
1000	Non-Healthcare Control	20-39	Female	No	No	No	0.287	IgG (-)
1001	Non-Healthcare Control	<=19	Male	No	No	No	0.145	IgG (-)
1002	Non-Healthcare Control	40-59	Male	No	No	No	0.235	IgG (-)
1003	Non-Healthcare Control	20-39	Male	No	No	No	0.11	IgG (-)
1004	Non-Healthcare Control	20-39	Male	No	No	No	0.09	IgG (-)
1005	Non-Healthcare Control	40-59	Male	No	No	No	0.113	IgG (-)
1006	Non-Healthcare Control	20-39	Male	No	No	No	0.213	IgG (-)
1007	Non-Healthcare Control	<=19	Male	No	No	No	0.155	IgG (-)
1008	Non-Healthcare Control	60-79	Male	No	No	No	0.113	IgG (-)
1009	Non-Healthcare Control	20-39	Female	No	No	No	0.106	IgG (-)
1010	Non-Healthcare Control	40-59	Male	No	No	No	0.075	IgG (-)
1011	Non-Healthcare Control	20-39	Male	No	No	No	0.179	IgG (-)
1012	Non-Healthcare Control	40-59	Male	No	No	No	0.232	IgG (-)
1013	Non-Healthcare Control	20-39	Male	No	No	No	0.137	IgG (-)
1014	Non-Healthcare Control	<=19	Male	No	No	No	0.182	IgG (-)
1015	Non-Healthcare Control	20-39	Male	No	No	No	0.353	IgG (-)
1016	Non-Healthcare Control	20-39	Male	No	No	No	0.106	IgG (-)
1017	Non-Healthcare Control	<=19	Male	No	No	No	0.118	IgG (-)
1018	Non-Healthcare Control	20-39	Female	No	No	No	0.084	IgG (-)
1019	Non-Healthcare Control	20-39	Male	No	No	No	0.134	IgG (-)
1020	Non-Healthcare Control	40-59	Male	No	Yes	No	0.103	IgG (-)
1021	Non-Healthcare Control	20-39	Male	No	No	No	0.445	IgG (-)
1022	Non-Healthcare Control	40-59	Male	No	Yes	No	0.317	IgG (-)
1023	Non-Healthcare Control	20-39	Male	No	No	No	0.12	IgG (-)
1024	Non-Healthcare Control	20-39	Male	NA	NA	NA	0.116	IgG (-)
1025	Non-Healthcare Control	20-39	Female	No	No	No	0.105	IgG (-)
1026	Non-Healthcare Control	20-39	Male	No	No	No	0.126	IgG (-)
1027	Non-Healthcare Control	20-39	Female	No	Yes	No	0.109	IgG (-)
1028	Non-Healthcare Control	40-59	Male	No	No	No	0.126	IgG (-)
1029	Non-Healthcare Control	40-59	Male	No	No	No	0.358	IgG (-)
1030	Non-Healthcare Control	60-79	Male	No	No	No	0.145	IgG (-)
1031	Non-Healthcare Control	20-39	Male	No	No	No	0.145	IgG (-)
1032	Non-Healthcare Control	40-59	Male	No	No	No	0.094	IgG (-)
1033	Non-Healthcare Control	20-39	Male	No	No	No	0.151	IgG (-)
1034	Non-Healthcare Control	20-39	Male	No	No	No	0.504	IgG (-)
1035	Non-Healthcare Control	20-39	Male	No	No	No	0.1	IgG (-)
1036	Non-Healthcare Control	20-39	Male	No	No	No	0.145	IgG (-)
1037	Non-Healthcare Control	20-39	Female	No	No	Yes	0.148	IgG (-)
1038	Non-Healthcare Control	40-59	Male	No	No	No	0.12	IgG (-)
1039	Non-Healthcare Control	60-79	Male	No	No	No	0.196	IgG (-)
1040	Non-Healthcare Control	40-59	Male	Yes	No	No	0.097	IgG (-)
1041	Non-Healthcare Control	<=19	Male	No	No	No	0.137	IgG (-)
1042	Non-Healthcare Control	40-59	Male	No	No	No	0.123	IgG (-)
1043	Non-Healthcare Control	40-59	Male	No	No	No	0.151	IgG (-)
1044	Non-Healthcare Control	20-39	Male	No	No	No	0.132	IgG (-)
1045	Non-Healthcare Control	20-39	Female	No	No	No	0.126	IgG (-)
1046	Non-Healthcare Control	40-59	Female	No	No	Yes	0.087	IgG (-)
1047	Non-Healthcare Control	20-39	Male	No	Yes	No	0.171	IgG (-)
1048	Non-Healthcare Control	20-39	Male	No	No	No	0.196	IgG (-)
1049	Non-Healthcare Control	20-39	Male	No	No	No	0.166	IgG (-)
1050	Non-Healthcare Control	40-59	Female	Yes	Yes	No	0.142	IgG (-)
1051	Non-Healthcare Control	20-39	Male	No	No	No	0.148	IgG (-)
1052	Non-Healthcare Control	40-59	Male	No	No	No	0.246	IgG (-)
1053	Non-Healthcare Control	20-39	Male	No	No	No	0.196	IgG (-)
1054	Non-Healthcare Control	<=19	Female	No	No	No	0.179	IgG (-)
1055	Non-Healthcare Control	40-59	Male	No	No	No	0.113	IgG (-)
1056	Non-Healthcare Control	40-59	Male	No	Yes	No	0.118	IgG (-)
1057	Non-Healthcare Control	<=19	Male	No	No	No	1.07	IgG(+)
1058	Non-Healthcare Control	20-39	Female	No	No	No	0.148	IgG (-)
1059	Non-Healthcare Control	40-59	Male	No	No	No	0.185	IgG (-)
1060	Non-Healthcare Control	20-39	Male	No	No	Yes	0.129	IgG (-)
1061	Non-Healthcare Control	20-39	Male	No	No	No	0.14	IgG (-)
1062	Non-Healthcare Control	20-39	Male	No	No	No	0.44	IgG (-)
1063	Non-Healthcare Control	40-59	Male	Yes	Yes	No	0.119	IgG (-)
1064	Non-Healthcare Control	20-39	Male	No	No	No	0.3	IgG (-)
1065	Non-Healthcare Control	40-59	Male	No	No	No	0.143	IgG (-)
1066	Non-Healthcare Control	40-59	Male	No	No	No	0.1	IgG (-)
1067	Non-Healthcare Control	20-39	Male	No	No	No	0.116	IgG (-)
1068	Non-Healthcare Control	20-39	Male	No	No	No	0.123	IgG (-)
1069	Non-Healthcare Control	20-39	Female	No	No	No	0.177	IgG (-)
1070	Non-Healthcare Control	20-39	Male	No	No	No	0.162	IgG (-)
1071	Non-Healthcare Control	60-79	Male	No	Yes	No	0.09	IgG (-)
1072	Non-Healthcare Control	40-59	Male	No	Yes	No	0.13	IgG (-)
1073	Non-Healthcare Control	40-59	Male	No	No	No	0.487	IgG (-)
1074	Non-Healthcare Control	40-59	Female	No	No	No	0.227	IgG (-)
1075	Non-Healthcare Control	20-39	Male	No	No	No	0.154	IgG (-)
1076	Non-Healthcare Control	40-59	Male	No	Yes	No	0.103	IgG (-)
1077	Non-Healthcare Control	20-39	Male	No	No	No	0.198	IgG (-)
1078	Non-Healthcare Control	20-39	Male	No	No	No	0.151	IgG (-)
1079	Non-Healthcare Control	40-59	Male	No	No	No	0.242	IgG (-)
1080	Non-Healthcare Control	40-59	Male	No	No	No	0.286	IgG (-)
1081	Non-Healthcare Control	40-59	Male	No	No	No	0.4	IgG (-)
1082	Non-Healthcare Control	20-39	Male	No	No	No	0.134	IgG (-)
1083	Non-Healthcare Control	40-59	Male	No	No	No	0.143	IgG (-)
1084	Non-Healthcare Control	40-59	Male	No	No	Yes	0.12	IgG (-)
1085	Non-Healthcare Control	40-59	Male	No	No	No	0.158	IgG (-)
1086	Non-Healthcare Control	40-59	Male	No	Yes	No	0.224	IgG (-)
1087	Non-Healthcare Control	20-39	Male	No	No	No	0.471	IgG (-)
1088	Non-Healthcare Control	40-59	Male	No	No	No	0.168	IgG (-)
1089	Non-Healthcare Control	20-39	Male	No	No	No	0.238	IgG (-)
1090	Non-Healthcare Control	20-39	Male	No	No	No	0.218	IgG (-)
1091	Non-Healthcare Control	20-39	Male	No	No	No	0.091	IgG (-)
1092	Non-Healthcare Control	20-39	Male	No	No	No	0.216	IgG (-)
1093	Non-Healthcare Control	<=19	Male	No	No	No	0.096	IgG (-)
1094	Non-Healthcare Control	40-59	Male	No	Yes	No	0.287	IgG (-)
1095	Non-Healthcare Control	20-39	Male	No	No	No	0.266	IgG (-)
1096	Non-Healthcare Control	40-59	Male	No	No	No	0.19	IgG (-)
1097	Non-Healthcare Control	40-59	Male	Yes	No	No	0.168	IgG (-)
1098	Non-Healthcare Control	40-59	Male	No	No	No	0.144	IgG (-)
1099	Non-Healthcare Control	20-39	Male	No	No	No	0.412	IgG (-)
1100	Non-Healthcare Control	20-39	Male	No	No	No	0.227	IgG (-)
1101	Non-Healthcare Control	20-39	Male	No	Yes	No	0.196	IgG (-)
1102	Non-Healthcare Control	40-59	Male	No	No	No	0.19	IgG (-)
1103	Non-Healthcare Control	60-79	Male	No	Yes	No	0.116	IgG (-)
1104	Non-Healthcare Control	40-59	Male	No	No	No	0.095	IgG (-)
1105	Non-Healthcare Control	20-39	Male	No	Yes	No	0.126	IgG (-)
1106	Non-Healthcare Control	40-59	Male	No	No	No	0.165	IgG (-)
1107	Non-Healthcare Control	<=19	Male	No	No	No	0.12	IgG (-)
1108	Non-Healthcare Control	<=19	Male	No	No	No	0.091	IgG (-)
1109	Non-Healthcare Control	20-39	Male	No	No	No	0.068	IgG (-)
1110	Non-Healthcare Control	20-39	Male	No	No	No	0.336	IgG (-)
1111	Non-Healthcare Control	<=19	Male	No	No	No	0.075	IgG (-)
1112	Non-Healthcare Control	40-59	Male	No	No	No	0.21	IgG (-)
1113	IMIDs Non-Cytokine INH	40-59	Male	No	Yes	No	0.21	IgG (-)
1114	Non-Healthcare Control	20-39	Male	No	No	No	0.098	IgG (-)
1115	Non-Healthcare Control	<=19	Female	No	No	No	0.148	IgG (-)
1116	Non-Healthcare Control	20-39	Male	No	No	No	0.221	IgG (-)
1117	Non-Healthcare Control	20-39	Male	NA	NA	NA	0.105	IgG (-)
1118	Non-Healthcare Control	20-39	Male	No	No	No	0.179	IgG (-)
1119	Non-Healthcare Control	40-59	Male	No	No	No	0.134	IgG (-)
1120	Non-Healthcare Control	<=19	Female	No	No	No	0.21	IgG (-)
1121	IMIDs Cytokine INH	60-79	Male	No	Yes	No	1.19	IgG(+)
1122	Non-Healthcare Control	20-39	Male	No	No	No	0.104	IgG (-)
1123	Non-Healthcare Control	20-39	Male	No	No	No	0.104	IgG (-)
1124	Non-Healthcare Control	20-39	Male	No	No	No	0.244	IgG (-)
1125	Non-Healthcare Control	20-39	Male	No	No	No	0.146	IgG (-)
1126	IMIDs Cytokine INH	40-59	Male	No	Yes	No	0.232	IgG (-)
1127	Non-Healthcare Control	20-39	Male	No	No	No	0.1	IgG (-)
1128	Non-Healthcare Control	20-39	Female	No	No	No	0.157	IgG (-)
1129	Non-Healthcare Control	20-39	Male	No	No	No	0.14	IgG (-)
1130	Non-Healthcare Control	20-39	Male	No	No	No	0.174	IgG (-)
1131	Non-Healthcare Control	20-39	Male	No	No	No	0.188	IgG (-)
1132	Non-Healthcare Control	20-39	Male	No	No	No	0.384	IgG (-)
1133	Non-Healthcare Control	40-59	Female	No	No	No	0.08	IgG (-)
1134	Non-Healthcare Control	40-59	Male	No	No	No	0.087	IgG (-)
1135	IMIDs Cytokine INH	60-79	Male	Yes	Yes	No	0.161	IgG (-)
1136	Non-Healthcare Control	20-39	Female	No	No	No	0.084	IgG (-)
1137	Non-Healthcare Control	20-39	Female	No	No	No	0.115	IgG (-)
1138	Non-Healthcare Control	20-39	Male	Yes	No	No	0.168	IgG (-)
1139	IMIDs Non-Cytokine INH	60-79	Female	No	Yes	No	0.148	IgG (-)
1140	Non-Healthcare Control	20-39	Male	No	No	No	0.144	IgG (-)
1141	IMIDs Cytokine INH	60-79	Male	No	Yes	No	0.237	IgG (-)
1142	Non-Healthcare Control	40-59	Male	No	No	No	6.165	IgG(+)
1143	Non-Healthcare Control	40-59	Male	No	No	No	0.128	IgG (-)
1144	Non-Healthcare Control	20-39	Female	No	No	No	0.116	IgG (-)
1145	IMIDs Cytokine INH	40-59	Female	No	Yes	No	0.195	IgG (-)
1146	Non-Healthcare Control	20-39	Male	No	No	No	0.932	IgG(+)
1147	Non-Healthcare Control	60-79	Male	No	No	No	0.164	IgG (-)
1148	Non-Healthcare Control	40-59	Male	No	Yes	No	0.109	IgG (-)
1149	IMIDs Cytokine INH	20-39	Male	No	No	No	0.248	IgG (-)
1150	Non-Healthcare Control	20-39	Male	No	No	No	0.103	IgG (-)
1151	IMIDs Cytokine INH	40-59	Male	No	No	No	0.116	IgG (-)
1152	Non-Healthcare Control	40-59	Female	No	No	No	0.126	IgG (-)
1153	IMIDs Non-Cytokine INH	60-79	Male	No	Yes	No	0.15	IgG (-)
1154	Non-Healthcare Control	<=19	Male	No	No	Yes	0.176	IgG (-)
1155	Non-Healthcare Control	40-59	Female	No	No	Yes	0.139	IgG (-)
1156	Non-Healthcare Control	40-59	Male	No	No	No	0.08	IgG (-)
1157	Non-Healthcare Control	20-39	Male	No	No	No	0.134	IgG (-)
1158	Non-Healthcare Control	20-39	Male	No	No	No	0.105	IgG (-)
1159	Non-Healthcare Control	40-59	Female	Yes	No	No	0.39	IgG (-)
1160	IMIDs Cytokine INH	40-59	Male	No	No	No	0.309	IgG (-)
1161	Non-Healthcare Control	20-39	Male	No	No	No	0.064	IgG (-)
1162	Non-Healthcare Control	20-39	Male	No	No	No	0.078	IgG (-)
1163	Non-Healthcare Control	40-59	Male	No	No	No	0.128	IgG (-)
1164	IMIDs Non-Cytokine INH	40-59	Male	No	No	No	0.12	IgG (-)
1165	Non-Healthcare Control	40-59	Male	No	No	No	0.188	IgG (-)
1166	Non-Healthcare Control	20-39	Male	No	No	No	0.112	IgG (-)
1167	Non-Healthcare Control	40-59	Male	No	No	No	0.103	IgG (-)
1168	Non-Healthcare Control	20-39	Male	No	No	No	0.143	IgG (-)
1169	Non-Healthcare Control	40-59	Male	NA	NA	NA	0.082	IgG (-)
1170	IMIDs Cytokine INH	40-59	Female	No	No	No	0.123	IgG (-)
1171	Non-Healthcare Control	20-39	Female	No	No	No	0.159	IgG (-)
1172	Non-Healthcare Control	40-59	Male	No	No	No	0.221	IgG (-)
1173	Non-Healthcare Control	40-59	Male	NA	NA	NA	0.171	IgG (-)
1174	Non-Healthcare Control	20-39	Male	No	No	No	1.165	IgG(+)
1175	Non-Healthcare Control	40-59	Male	No	No	No	0.146	IgG (-)
1176	Non-Healthcare Control	20-39	Female	No	No	No	0.235	IgG (-)
1177	Non-Healthcare Control	40-59	Male	No	No	No	0.408	IgG (-)
1178	Non-Healthcare Control	40-59	Male	No	No	No	0.082	IgG (-)
1179	Non-Healthcare Control	40-59	Male	No	No	No	0.073	IgG (-)
1180	Non-Healthcare Control	20-39	Male	No	No	No	0.139	IgG (-)
1181	Non-Healthcare Control	20-39	Male	No	No	No	0.099	IgG (-)
1182	Non-Healthcare Control	20-39	Male	No	No	No	0.077	IgG (-)
1183	Non-Healthcare Control	40-59	Male	No	No	Yes	0.071	IgG (-)
1184	Non-Healthcare Control	40-59	Male	No	No	No	0.087	IgG (-)
1185	Non-Healthcare Control	<=19	Female	Yes	No	No	0.412	IgG (-)
1186	Non-Healthcare Control	20-39	Female	No	No	No	0.15	IgG (-)
1187	Non-Healthcare Control	20-39	Female	No	No	No	0.103	IgG (-)
1188	Non-Healthcare Control	40-59	Male	No	No	No	0.073	IgG (-)
1189	Non-Healthcare Control	60-79	Male	No	No	No	0.084	IgG (-)
1190	Non-Healthcare Control	20-39	Male	No	No	No	0.1	IgG (-)
1191	Non-Healthcare Control	40-59	Male	No	No	No	0.092	IgG (-)
1192	Non-Healthcare Control	20-39	Male	No	No	No	0.36	IgG (-)
1193	IMIDs Non-Cytokine INH	>=80	Male	No	No	No	0.13	IgG (-)
1194	Non-Healthcare Control	40-59	Male	Yes	Yes	Yes	0.116	IgG (-)
1195	IMIDs Non-Cytokine INH	40-59	Female	No	No	No	0.227	IgG (-)
1196	Non-Healthcare Control	40-59	Male	No	No	No	0.089	IgG (-)
1197	IMIDs Cytokine INH	60-79	Male	No	No	No	0.245	IgG (-)
1198	Non-Healthcare Control	40-59	Male	No	No	No	0.097	IgG (-)
1199	IMIDs Cytokine INH	40-59	Female	No	No	No	0.214	IgG (-)
1200	Non-Healthcare Control	20-39	Male	No	No	No	0.266	IgG (-)
1201	IMIDs Cytokine INH	60-79	Female	No	No	No	0.206	IgG (-)
1202	Non-Healthcare Control	40-59	Female	No	Yes	No	0.089	IgG (-)
1203	IMIDs Non-Cytokine INH	40-59	Male	No	No	No	0.29	IgG (-)
1204	Non-Healthcare Control	<=19	Male	No	No	No	0.128	IgG (-)
1205	Non-Healthcare Control	60-79	Male	Yes	Yes	No	0.08	IgG (-)
1206	IMIDs Cytokine INH	40-59	Male	No	No	No	0.293	IgG (-)
1207	IMIDs Cytokine INH	60-79	Female	No	Yes	No	0.216	IgG (-)
1208	Non-Healthcare Control	40-59	Male	No	No	No	1.517	IgG(+)
1209	IMIDs Cytokine INH	60-79	Male	No	No	No	0.198	IgG (-)
1210	Non-Healthcare Control	<=19	Male	No	No	No	0.114	IgG (-)
1211	Non-Healthcare Control	20-39	Female	No	No	No	0.21	IgG (-)
1212	IMIDs Cytokine INH	40-59	Female	Yes	No	No	0.224	IgG (-)
1213	Non-Healthcare Control	20-39	Male	No	No	No	0.097	IgG (-)
1214	IMIDs Cytokine INH	60-79	Male	No	Yes	No	0.309	IgG (-)
1215	Non-Healthcare Control	60-79	Male	No	Yes	No	0.105	IgG (-)
1216	Non-Healthcare Control	60-79	Male	No	No	No	0.188	IgG (-)
1217	IMIDs Non-Cytokine INH	20-39	Female	No	No	No	0.14	IgG (-)
1218	Non-Healthcare Control	60-79	Female	No	No	No	0.104	IgG (-)
1219	Non-Healthcare Control	20-39	Male	No	No	No	1.128	IgG(+)
1220	IMIDs Non-Cytokine INH	60-79	Male	No	Yes	No	0.17	IgG (-)
1221	Non-Healthcare Control	20-39	Male	No	No	No	0.075	IgG (-)
1222	Non-Healthcare Control	40-59	Male	No	No	No	0.087	IgG (-)
1223	IMIDs Cytokine INH	40-59	Male	No	No	No	0.216	IgG (-)
1224	Non-Healthcare Control	20-39	Male	No	No	No	0.084	IgG (-)
1225	IMIDs Cytokine INH	60-79	Female	No	Yes	No	0.206	IgG (-)
1226	Non-Healthcare Control	20-39	Male	No	No	No	0.091	IgG (-)
1227	IMIDs Cytokine INH	60-79	Male	No	No	No	0.496	IgG (-)
1228	Non-Healthcare Control	40-59	Male	No	No	No	0.094	IgG (-)
1229	Non-Healthcare Control	20-39	Male	No	No	No	0.129	IgG (-)
1230	Non-Healthcare Control	20-39	Female	No	No	No	0.139	IgG (-)
1231	Non-Healthcare Control	40-59	Male	No	No	No	0.175	IgG (-)
1232	Non-Healthcare Control	20-39	Male	No	Yes	No	0.066	IgG (-)
1233	Non-Healthcare Control	20-39	Male	No	No	No	0.134	IgG (-)
1234	Non-Healthcare Control	20-39	Female	No	No	Yes	0.084	IgG (-)
1235	Non-Healthcare Control	40-59	Male	No	No	No	0.221	IgG (-)
1236	Non-Healthcare Control	20-39	Male	No	No	No	0.1	IgG (-)
1237	Non-Healthcare Control	20-39	Male	No	No	No	0.109	IgG (-)
1238	Non-Healthcare Control	60-79	Male	No	Yes	No	0.075	IgG (-)
1239	Non-Healthcare Control	40-59	Male	No	Yes	No	0.128	IgG (-)
1240	Non-Healthcare Control	20-39	Male	No	No	No	0.105	IgG (-)
1241	Non-Healthcare Control	40-59	Male	No	Yes	No	0.084	IgG (-)
1242	Non-Healthcare Control	20-39	Male	No	No	No	0.125	IgG (-)
1243	Non-Healthcare Control	20-39	Male	No	No	No	0.162	IgG (-)
1244	Non-Healthcare Control	40-59	Male	No	No	No	0.096	IgG (-)
1245	Non-Healthcare Control	40-59	Male	No	No	No	0.713	IgG (-)
1246	Non-Healthcare Control	40-59	Male	No	No	No	0.109	IgG (-)
1247	Non-Healthcare Control	20-39	Male	No	No	No	0.064	IgG (-)
1248	Non-Healthcare Control	20-39	Male	No	Yes	No	0.28	IgG (-)
1249	Non-Healthcare Control	<=19	Male	No	No	No	0.089	IgG (-)
1250	Non-Healthcare Control	40-59	Male	No	No	No	0.077	IgG (-)
1251	Non-Healthcare Control	40-59	Male	No	Yes	No	0.196	IgG (-)
1252	Non-Healthcare Control	40-59	Male	No	No	No	0.123	IgG (-)
1253	Non-Healthcare Control	40-59	Male	No	Yes	No	0.084	IgG (-)
1254	Non-Healthcare Control	20-39	Male	No	No	No	0.114	IgG (-)
1255	Non-Healthcare Control	20-39	Male	No	No	No	0.125	IgG (-)
1256	Non-Healthcare Control	20-39	Male	NA	NA	NA	0.22	IgG (-)
1257	Non-Healthcare Control	20-39	Male	No	No	No	0.111	IgG (-)
1258	Non-Healthcare Control	40-59	Female	No	No	No	0.143	IgG (-)
1259	Non-Healthcare Control	60-79	Male	No	No	No	0.304	IgG (-)
1260	Non-Healthcare Control	40-59	Male	No	No	No	0.116	IgG (-)
1261	Non-Healthcare Control	20-39	Male	No	No	No	0.181	IgG (-)
1262	Non-Healthcare Control	20-39	Male	No	No	No	0.225	IgG (-)
1263	Non-Healthcare Control	20-39	Male	No	No	No	0.085	IgG (-)
1264	Non-Healthcare Control	40-59	Male	NA	NA	NA	0.099	IgG (-)
1265	Non-Healthcare Control	20-39	Male	No	No	No	0.193	IgG (-)
1266	Non-Healthcare Control	20-39	Male	No	No	No	0.077	IgG (-)
1267	Non-Healthcare Control	40-59	Male	No	No	No	0.145	IgG (-)
1268	Non-Healthcare Control	<=19	Male	No	No	No	0.087	IgG (-)
1269	Non-Healthcare Control	20-39	Male	NA	NA	NA	0.094	IgG (-)
1270	Non-Healthcare Control	20-39	Male	No	No	No	0.075	IgG (-)
1271	Non-Healthcare Control	20-39	Female	No	No	No	0.085	IgG (-)
1272	Non-Healthcare Control	40-59	Female	No	No	No	0.114	IgG (-)
1273	Non-Healthcare Control	40-59	Male	No	No	No	0.159	IgG (-)
1274	Non-Healthcare Control	20-39	Male	NA	NA	NA	0.15	IgG (-)
1275	Non-Healthcare Control	20-39	Male	No	No	No	0.56	IgG (-)
1276	Non-Healthcare Control	40-59	Male	No	No	No	0.106	IgG (-)
1277	Non-Healthcare Control	60-79	Male	No	No	No	0.149	IgG (-)
1278	Non-Healthcare Control	40-59	Male	No	No	No	0.104	IgG (-)
1279	Non-Healthcare Control	40-59	Male	No	No	No	0.101	IgG (-)
1280	Non-Healthcare Control	40-59	Male	No	No	No	0.176	IgG (-)
1281	Non-Healthcare Control	40-59	Male	No	No	No	0.08	IgG (-)
1282	Non-Healthcare Control	20-39	Male	No	No	No	0.13	IgG (-)
1283	Non-Healthcare Control	40-59	Female	No	No	No	0.126	IgG (-)
1284	Non-Healthcare Control	40-59	Male	No	No	No	0.126	IgG (-)
1285	Non-Healthcare Control	40-59	Male	No	No	No	0.191	IgG (-)
1286	Non-Healthcare Control	40-59	Female	No	No	No	0.164	IgG (-)
1287	Non-Healthcare Control	40-59	Male	No	No	No	0.155	IgG (-)
1288	Non-Healthcare Control	20-39	Male	No	No	No	0.159	IgG (-)
1289	Non-Healthcare Control	40-59	Male	No	No	Yes	0.21	IgG (-)
1290	Non-Healthcare Control	20-39	Male	No	No	No	0.099	IgG (-)
1291	Non-Healthcare Control	40-59	Male	No	No	Yes	0.121	IgG (-)
1292	Non-Healthcare Control	40-59	Male	No	No	No	0.123	IgG (-)
1293	Non-Healthcare Control	40-59	Female	No	No	No	0.104	IgG (-)
1294	Non-Healthcare Control	20-39	Male	No	No	No	0.379	IgG (-)
1295	Non-Healthcare Control	20-39	Male	NA	NA	NA	0.43	IgG (-)
1296	Non-Healthcare Control	20-39	Male	No	No	No	0.258	IgG (-)
1297	Non-Healthcare Control	20-39	Male	No	No	No	0.092	IgG (-)
1298	Non-Healthcare Control	20-39	Male	No	No	No	0.111	IgG (-)
1299	Non-Healthcare Control	20-39	Male	No	No	No	0.514	IgG (-)
1300	Non-Healthcare Control	40-59	Female	No	No	No	0.159	IgG (-)
1301	Non-Healthcare Control	60-79	Male	No	No	No	0.14	IgG (-)
1302	Non-Healthcare Control	<=19	Male	NA	NA	NA	0.353	IgG (-)
1303	Non-Healthcare Control	20-39	Male	Yes	Yes	No	0.198	IgG (-)
1304	Non-Healthcare Control	40-59	Female	No	No	No	0.37	IgG (-)
1305	Non-Healthcare Control	40-59	Male	No	No	No	0.118	IgG (-)
1306	Non-Healthcare Control	20-39	Male	No	No	No	0.109	IgG (-)
1307	Non-Healthcare Control	40-59	Male	No	No	No	0.341	IgG (-)
1308	Non-Healthcare Control	20-39	Male	No	Yes	No	0.087	IgG (-)
1309	Non-Healthcare Control	40-59	Male	No	No	No	0.2	IgG (-)
1310	Non-Healthcare Control	40-59	Male	No	Yes	No	0.123	IgG (-)
1311	Non-Healthcare Control	20-39	Male	No	No	No	0.092	IgG (-)
1312	Non-Healthcare Control	40-59	Male	No	No	No	0.215	IgG (-)
1313	Non-Healthcare Control	40-59	Male	No	Yes	No	0.089	IgG (-)
1314	Non-Healthcare Control	40-59	Male	No	No	No	0.126	IgG (-)
1315	Non-Healthcare Control	<=19	Male	No	No	No	0.21	IgG (-)
1316	Non-Healthcare Control	40-59	Male	No	No	No	0.215	IgG (-)
1317	Non-Healthcare Control	40-59	Male	No	No	No	0.092	IgG (-)
1318	Non-Healthcare Control	20-39	Female	No	No	No	0.116	IgG (-)
1319	Non-Healthcare Control	40-59	Female	No	No	No	0.08	IgG (-)
1320	Non-Healthcare Control	60-79	Female	No	No	No	0.188	IgG (-)
1321	Non-Healthcare Control	40-59	Female	No	No	No	0.116	IgG (-)
1322	Non-Healthcare Control	20-39	Male	No	No	No	0.175	IgG (-)
1323	Non-Healthcare Control	20-39	Female	No	No	No	0.101	IgG (-)
1324	Non-Healthcare Control	40-59	Male	No	Yes	No	0.186	IgG (-)
1325	Non-Healthcare Control	40-59	Male	No	Yes	Yes	0.171	IgG (-)
1326	Non-Healthcare Control	20-39	Male	No	No	No	0.139	IgG (-)
1327	Non-Healthcare Control	20-39	Male	No	No	No	0.133	IgG (-)
1328	Non-Healthcare Control	40-59	Male	No	No	No	0.14	IgG (-)
1329	Non-Healthcare Control	20-39	Male	No	No	No	0.164	IgG (-)
1330	Non-Healthcare Control	20-39	Male	No	No	No	0.214	IgG (-)
1331	Non-Healthcare Control	<=19	Male	No	No	No	0.198	IgG (-)
1332	Non-Healthcare Control	40-59	Male	No	No	No	0.135	IgG (-)
1333	Non-Healthcare Control	40-59	Male	No	No	No	0.085	IgG (-)
1334	Non-Healthcare Control	20-39	Male	No	No	No	0.135	IgG (-)
1335	Non-Healthcare Control	20-39	Female	No	No	No	0.146	IgG (-)
1336	Non-Healthcare Control	60-79	Male	No	Yes	No	0.157	IgG (-)
1337	Non-Healthcare Control	20-39	Male	No	No	No	0.285	IgG (-)
1338	Non-Healthcare Control	40-59	Male	No	No	No	0.261	IgG (-)
1339	Non-Healthcare Control	40-59	Female	No	No	No	0.152	IgG (-)
1340	Non-Healthcare Control	40-59	Male	No	Yes	No	3.312	IgG(+)
1341	Non-Healthcare Control	40-59	Male	No	No	No	0.113	IgG (-)
1342	Non-Healthcare Control	<=19	Female	No	No	No	0.162	IgG (-)
1343	Non-Healthcare Control	40-59	Male	No	Yes	No	0.133	IgG (-)
1344	Non-Healthcare Control	<=19	Male	No	No	No	0.373	IgG (-)
1345	Non-Healthcare Control	20-39	Male	No	No	No	0.375	IgG (-)
1346	Non-Healthcare Control	40-59	Male	No	No	No	0.34	IgG (-)
1347	Non-Healthcare Control	<=19	Male	No	No	No	0.176	IgG (-)
1348	Non-Healthcare Control	20-39	Male	No	No	No	0.239	IgG (-)
1349	Non-Healthcare Control	20-39	Male	No	No	No	0.155	IgG (-)
1350	Non-Healthcare Control	40-59	Male	No	No	No	0.113	IgG (-)
1351	Non-Healthcare Control	20-39	Male	No	No	No	0.097	IgG (-)
1352	Non-Healthcare Control	40-59	Male	No	No	No	0.32	IgG (-)
1353	Non-Healthcare Control	20-39	Male	No	No	No	0.395	IgG (-)
1354	Non-Healthcare Control	20-39	Female	No	No	No	0.15	IgG (-)
1355	Non-Healthcare Control	20-39	Female	No	No	No	0.113	IgG (-)
1356	Non-Healthcare Control	20-39	Male	No	No	No	0.116	IgG (-)
1357	Non-Healthcare Control	20-39	Male	No	No	No	0.117	IgG (-)
1358	Non-Healthcare Control	20-39	Male	No	No	No	0.725	IgG (-)
1359	Non-Healthcare Control	20-39	Male	No	Yes	No	0.217	IgG (-)
1360	Non-Healthcare Control	40-59	Male	No	No	No	0.132	IgG (-)
1361	Non-Healthcare Control	20-39	Male	No	No	No	0.288	IgG (-)
1362	Non-Healthcare Control	20-39	Male	No	No	No	0.113	IgG (-)
1363	Non-Healthcare Control	20-39	Male	No	No	No	0.165	IgG (-)
1364	Non-Healthcare Control	20-39	Male	No	Yes	No	0.194	IgG (-)
1365	Non-Healthcare Control	20-39	Male	No	No	Yes	0.102	IgG (-)
1366	Non-Healthcare Control	60-79	Male	No	Yes	No	0.376	IgG (-)
1367	Non-Healthcare Control	20-39	Male	No	No	No	0.195	IgG (-)
1368	Non-Healthcare Control	20-39	Male	No	No	No	0.088	IgG (-)
1369	Non-Healthcare Control	40-59	Male	No	Yes	No	0.097	IgG (-)
1370	Non-Healthcare Control	20-39	Male	No	No	No	0.115	IgG (-)
1371	Non-Healthcare Control	20-39	Male	No	No	Yes	0.229	IgG (-)
1372	Non-Healthcare Control	20-39	Male	No	No	No	0.176	IgG (-)
1373	Non-Healthcare Control	20-39	Male	No	No	No	0.122	IgG (-)
1374	Non-Healthcare Control	60-79	Male	No	No	No	0.1	IgG (-)
1375	Non-Healthcare Control	40-59	Female	No	No	No	0.123	IgG (-)
1376	Non-Healthcare Control	20-39	Male	No	No	No	0.45	IgG (-)
1377	Non-Healthcare Control	40-59	Male	No	No	No	0.226	IgG (-)
1378	Non-Healthcare Control	60-79	Male	No	Yes	No	0.32	IgG (-)
1379	Non-Healthcare Control	20-39	Male	No	No	No	0.132	IgG (-)
1380	Non-Healthcare Control	40-59	Female	No	No	No	0.22	IgG (-)
1381	Non-Healthcare Control	20-39	Male	No	No	No	0.198	IgG (-)
1382	Non-Healthcare Control	20-39	Female	No	No	No	0.152	IgG (-)
1383	Non-Healthcare Control	20-39	Male	No	No	No	0.119	IgG (-)
1384	Non-Healthcare Control	40-59	Male	No	No	No	0.085	IgG (-)
1385	Non-Healthcare Control	40-59	Male	No	No	No	0.184	IgG (-)
1386	Non-Healthcare Control	40-59	Male	No	Yes	No	0.133	IgG (-)
1387	Non-Healthcare Control	20-39	Male	No	No	No	0.213	IgG (-)
1388	Non-Healthcare Control	20-39	Male	No	No	No	0.239	IgG (-)
1389	Non-Healthcare Control	20-39	Male	No	No	No	0.1	IgG (-)
1390	Non-Healthcare Control	40-59	Male	No	No	No	0.314	IgG (-)
1391	Non-Healthcare Control	40-59	Male	No	No	No	0.12	IgG (-)
1392	Non-Healthcare Control	20-39	Male	No	No	No	0.125	IgG (-)
1393	Non-Healthcare Control	40-59	Male	No	Yes	No	0.129	IgG (-)
1394	Non-Healthcare Control	20-39	Male	No	No	No	0.172	IgG (-)
1395	Non-Healthcare Control	20-39	Male	No	No	No	0.214	IgG (-)
1396	Non-Healthcare Control	20-39	Male	No	No	No	0.194	IgG (-)
1397	Non-Healthcare Control	20-39	Female	No	No	No	0.27	IgG (-)
1398	Non-Healthcare Control	40-59	Male	No	No	No	0.147	IgG (-)
1399	Non-Healthcare Control	20-39	Male	No	No	No	0.18	IgG (-)
1400	Non-Healthcare Control	60-79	Male	No	Yes	No	0.137	IgG (-)
1401	Non-Healthcare Control	40-59	Male	No	Yes	No	0.307	IgG (-)
1402	Non-Healthcare Control	40-59	Male	No	No	No	0.124	IgG (-)
1403	Non-Healthcare Control	20-39	Male	No	No	No	0.372	IgG (-)
1404	Non-Healthcare Control	20-39	Female	No	No	No	0.201	IgG (-)
1405	Non-Healthcare Control	40-59	Male	No	No	No	0.21	IgG (-)
1406	Non-Healthcare Control	40-59	Male	No	Yes	No	0.234	IgG (-)
1407	Non-Healthcare Control	40-59	Male	No	Yes	No	0.201	IgG (-)
1408	Non-Healthcare Control	40-59	Male	No	No	No	0.113	IgG (-)
1409	Non-Healthcare Control	40-59	Male	No	No	No	0.141	IgG (-)
1410	Non-Healthcare Control	20-39	Female	No	No	No	0.1	IgG (-)
1411	Non-Healthcare Control	40-59	Male	No	No	No	0.116	IgG (-)
1412	Non-Healthcare Control	20-39	Male	No	No	Yes	0.207	IgG (-)
1413	Non-Healthcare Control	20-39	Male	No	No	No	0.152	IgG (-)
1414	Non-Healthcare Control	40-59	Male	No	No	No	0.136	IgG (-)
1415	Non-Healthcare Control	40-59	Female	No	No	No	0.245	IgG (-)
1416	Non-Healthcare Control	40-59	Male	No	No	No	0.069	IgG (-)
1417	Non-Healthcare Control	40-59	Male	No	No	No	0.107	IgG (-)
1418	Non-Healthcare Control	40-59	Male	No	No	No	0.19	IgG (-)
1419	Non-Healthcare Control	40-59	Male	No	No	No	0.192	IgG (-)
1420	Non-Healthcare Control	40-59	Male	No	Yes	No	0.12	IgG (-)
1421	Non-Healthcare Control	60-79	Male	No	No	No	0.179	IgG (-)
1422	Non-Healthcare Control	40-59	Male	No	Yes	No	0.155	IgG (-)
1423	Non-Healthcare Control	40-59	Male	No	Yes	No	0.135	IgG (-)
1424	Non-Healthcare Control	40-59	Male	No	No	No	0.189	IgG (-)
1425	Non-Healthcare Control	20-39	Male	No	No	No	0.191	IgG (-)
1426	Non-Healthcare Control	40-59	Male	No	No	No	0.152	IgG (-)
1427	Non-Healthcare Control	40-59	Female	No	Yes	No	2.182	IgG(+)
1428	IMIDs Cytokine INH	40-59	Male	No	No	No	0.216	IgG (-)
1429	Non-Healthcare Control	40-59	Male	No	No	No	0.169	IgG (-)
1430	Non-Healthcare Control	40-59	Male	No	Yes	No	0.152	IgG (-)
1431	Non-Healthcare Control	40-59	Male	No	Yes	No	0.082	IgG (-)
1432	IMIDs Cytokine INH	40-59	Male	No	No	No	0.277	IgG (-)
1433	Non-Healthcare Control	40-59	Male	No	Yes	No	0.082	IgG (-)
1434	Non-Healthcare Control	20-39	Male	No	No	No	0.113	IgG (-)
1435	IMIDs Non-Cytokine INH	60-79	Male	No	Yes	No	0.18	IgG (-)
1436	Non-Healthcare Control	20-39	Male	No	Yes	No	0.094	IgG (-)
1437	IMIDs Cytokine INH	>=80	Female	No	No	No	0.317	IgG (-)
1438	Non-Healthcare Control	20-39	Male	No	No	No	0.179	IgG (-)
1439	IMIDs Cytokine INH	40-59	Female	No	No	No	0.348	IgG (-)
1440	Non-Healthcare Control	40-59	Male	No	No	No	0.107	IgG (-)
1441	IMIDs Cytokine INH	60-79	Female	No	No	No	0.179	IgG (-)
1442	IMIDs Non-Cytokine INH	40-59	Female	No	Yes	No	0.156	IgG (-)
1443	IMIDs Cytokine INH	40-59	Female	No	No	No	0.29	IgG (-)
1444	IMIDs Non-Cytokine INH	60-79	Male	No	No	No	0.133	IgG (-)
1445	IMIDs Cytokine INH	>=80	Male	No	No	Yes	0.206	IgG (-)
1446	IMIDs Cytokine INH	60-79	Female	Yes	Yes	Yes	0.216	IgG (-)
1447	Non-Healthcare Control	20-39	Male	No	No	No	0.154	IgG (-)
1448	Non-Healthcare Control	20-39	Male	No	No	No	0.132	IgG (-)
1449	Non-Healthcare Control	40-59	Male	No	No	No	0.088	IgG (-)
1450	Non-Healthcare Control	20-39	Male	No	No	No	0.197	IgG (-)
1451	Non-Healthcare Control	20-39	Male	No	No	No	0.132	IgG (-)
1452	Non-Healthcare Control	20-39	Male	No	No	No	0.138	IgG (-)
1453	Non-Healthcare Control	20-39	Male	No	No	No	0.1	IgG (-)
1454	Non-Healthcare Control	40-59	Male	No	No	No	0.123	IgG (-)
1455	Non-Healthcare Control	20-39	Male	No	No	No	0.103	IgG (-)
1456	Non-Healthcare Control	20-39	Male	No	No	No	0.11	IgG (-)
1457	Non-Healthcare Control	40-59	Male	No	No	No	0.219	IgG (-)
1458	Non-Healthcare Control	20-39	Female	No	No	No	0.184	IgG (-)
1459	Non-Healthcare Control	40-59	Male	No	Yes	No	0.107	IgG (-)
1460	Non-Healthcare Control	20-39	Male	No	Yes	No	0.094	IgG (-)
1461	Non-Healthcare Control	<=19	Male	No	No	No	0.217	IgG (-)
1462	Non-Healthcare Control	20-39	Male	No	No	No	0.239	IgG (-)
1463	Non-Healthcare Control	40-59	Male	No	Yes	No	0.345	IgG (-)
1464	Non-Healthcare Control	40-59	Female	No	Yes	No	0.107	IgG (-)
1465	Non-Healthcare Control	40-59	Female	No	No	No	0.103	IgG (-)
1466	Non-Healthcare Control	40-59	Female	No	No	Yes	0.113	IgG (-)
1467	Non-Healthcare Control	20-39	Male	No	No	No	0.15	IgG (-)
1468	Non-Healthcare Control	20-39	Male	No	No	No	0.085	IgG (-)
1469	Non-Healthcare Control	40-59	Male	No	No	No	0.082	IgG (-)
1470	Non-Healthcare Control	20-39	Male	No	No	Yes	0.165	IgG (-)
1471	Non-Healthcare Control	40-59	Male	No	No	No	0.414	IgG (-)
1472	Non-Healthcare Control	20-39	Male	No	No	No	0.235	IgG (-)
1473	Non-Healthcare Control	20-39	Male	No	No	No	0.155	IgG (-)
1474	Non-Healthcare Control	40-59	Male	No	No	No	0.138	IgG (-)
1475	Non-Healthcare Control	<=19	Female	No	No	No	0.21	IgG (-)
1476	Non-Healthcare Control	20-39	Male	No	No	No	0.125	IgG (-)
1477	Non-Healthcare Control	40-59	Male	No	No	No	0.11	IgG (-)
1478	Non-Healthcare Control	40-59	Male	No	No	No	0.11	IgG (-)
1479	Non-Healthcare Control	20-39	Male	No	No	No	0.135	IgG (-)
1480	Non-Healthcare Control	20-39	Male	No	Yes	No	0.233	IgG (-)
1481	Non-Healthcare Control	20-39	Male	No	No	No	0.346	IgG (-)
1482	Non-Healthcare Control	20-39	Male	No	No	No	0.824	IgG(+)
1483	Non-Healthcare Control	40-59	Male	No	Yes	No	1.091	IgG(+)
1484	Non-Healthcare Control	<=19	Male	No	No	No	0.129	IgG (-)
1485	Non-Healthcare Control	20-39	Male	No	Yes	No	0.571	IgG (-)
1486	Non-Healthcare Control	20-39	Female	No	No	No	0.233	IgG (-)
1487	Non-Healthcare Control	20-39	Male	No	No	No	0.204	IgG (-)
1488	Non-Healthcare Control	40-59	Male	No	No	No	0.159	IgG (-)
1489	Non-Healthcare Control	40-59	Male	No	No	No	0.149	IgG (-)
1490	Non-Healthcare Control	20-39	Female	No	No	Yes	0.119	IgG (-)
1491	Non-Healthcare Control	40-59	Male	No	No	No	0.142	IgG (-)
1492	Non-Healthcare Control	40-59	Male	No	No	No	0.149	IgG (-)
1493	Non-Healthcare Control	<=19	Male	No	No	No	0.188	IgG (-)
1494	Non-Healthcare Control	20-39	Male	No	No	No	0.155	IgG (-)
1495	Non-Healthcare Control	20-39	Male	No	Yes	No	0.082	IgG (-)
1496	Non-Healthcare Control	40-59	Male	No	No	No	0.12	IgG (-)
1497	Non-Healthcare Control	40-59	Male	No	Yes	No	0.136	IgG (-)
1498	Non-Healthcare Control	40-59	Male	No	Yes	No	0.085	IgG (-)
1499	Non-Healthcare Control	20-39	Male	No	No	No	0.165	IgG (-)
1500	Non-Healthcare Control	20-39	Female	No	No	No	0.285	IgG (-)
1501	Non-Healthcare Control	20-39	Male	No	No	No	0.131	IgG (-)
1502	Non-Healthcare Control	20-39	Male	No	No	No	0.113	IgG (-)
1503	Non-Healthcare Control	20-39	Male	No	No	No	0.122	IgG (-)
1504	Non-Healthcare Control	40-59	Male	No	No	No	0.295	IgG (-)
1505	Non-Healthcare Control	40-59	Male	No	No	No	0.395	IgG (-)
1506	Non-Healthcare Control	20-39	Male	Yes	No	No	0.207	IgG (-)
1507	Non-Healthcare Control	20-39	Male	No	No	No	0.511	IgG (-)
1508	Non-Healthcare Control	40-59	Male	No	No	No	0.082	IgG (-)
1509	Non-Healthcare Control	<=19	Female	No	No	No	0.223	IgG (-)
1510	Non-Healthcare Control	20-39	Female	No	No	No	0.227	IgG (-)
1511	Non-Healthcare Control	40-59	Male	No	No	No	0.201	IgG (-)
1512	Non-Healthcare Control	40-59	Male	No	No	No	0.1	IgG (-)
1513	Non-Healthcare Control	40-59	Male	No	No	No	0.135	IgG (-)
1514	Non-Healthcare Control	40-59	Male	No	No	No	0.172	IgG (-)
1515	Non-Healthcare Control	20-39	Male	No	No	No	0.21	IgG (-)
1516	Non-Healthcare Control	20-39	Male	No	No	No	0.142	IgG (-)
1517	Non-Healthcare Control	20-39	Female	No	No	No	0.162	IgG (-)
1518	Non-Healthcare Control	20-39	Male	No	No	No	0.072	IgG (-)
1519	Non-Healthcare Control	20-39	Male	No	No	No	0.139	IgG (-)
1520	Non-Healthcare Control	20-39	Male	No	No	No	0.955	IgG(+)
1521	Non-Healthcare Control	40-59	Male	No	No	No	0.119	IgG (-)
1522	Non-Healthcare Control	40-59	Male	No	Yes	No	0.1	IgG (-)
1523	Non-Healthcare Control	20-39	Male	No	No	No	0.273	IgG (-)
1524	Non-Healthcare Control	20-39	Female	No	No	No	0.116	IgG (-)
1525	Non-Healthcare Control	20-39	Male	No	No	No	0.165	IgG (-)
1526	Non-Healthcare Control	40-59	Male	No	No	No	0.133	IgG (-)
1527	Non-Healthcare Control	40-59	Male	No	No	No	0.117	IgG (-)
1528	Non-Healthcare Control	<=19	Female	No	No	No	0.113	IgG (-)
1529	Non-Healthcare Control	40-59	Male	No	No	No	0.129	IgG (-)
1530	Non-Healthcare Control	<=19	Male	No	Yes	No	0.285	IgG (-)
1531	Non-Healthcare Control	60-79	Male	No	No	No	0.455	IgG (-)
1532	Non-Healthcare Control	20-39	Male	No	No	No	0.168	IgG (-)
1533	Non-Healthcare Control	20-39	Male	No	No	No	0.134	IgG (-)
1534	Non-Healthcare Control	40-59	Female	No	No	No	0.137	IgG (-)
1535	Non-Healthcare Control	40-59	Male	No	Yes	No	0.137	IgG (-)
1536	Non-Healthcare Control	40-59	Male	No	No	No	0.407	IgG (-)
1537	Non-Healthcare Control	40-59	Female	No	No	No	0.262	IgG (-)
1538	Non-Healthcare Control	20-39	Male	No	No	No	0.17	IgG (-)
1539	Non-Healthcare Control	20-39	Male	No	No	No	0.365	IgG (-)
1540	Non-Healthcare Control	20-39	Male	No	No	No	0.198	IgG (-)
1541	Non-Healthcare Control	40-59	Male	No	Yes	No	0.251	IgG (-)
1542	Non-Healthcare Control	40-59	Male	No	No	No	0.152	IgG (-)
1543	Non-Healthcare Control	20-39	Male	NA	NA	NA	0.262	IgG (-)
1544	Non-Healthcare Control	20-39	Male	No	No	No	0.165	IgG (-)
1545	Non-Healthcare Control	40-59	Male	No	No	No	0.126	IgG (-)
1546	Non-Healthcare Control	20-39	Male	No	No	No	0.152	IgG (-)
1547	Non-Healthcare Control	20-39	Male	No	No	No	0.148	IgG (-)
1548	Non-Healthcare Control	20-39	Male	No	No	No	0.569	IgG (-)
1549	Non-Healthcare Control	20-39	Male	No	No	No	0.158	IgG (-)
1550	Non-Healthcare Control	20-39	Male	No	No	Yes	6.009	IgG(+)
1551	Non-Healthcare Control	40-59	Male	No	No	No	0.135	IgG (-)
1552	Non-Healthcare Control	20-39	Male	No	No	No	0.229	IgG (-)
1553	Non-Healthcare Control	40-59	Male	No	No	No	0.14	IgG (-)
1554	Non-Healthcare Control	20-39	Male	No	No	No	0.248	IgG (-)
1555	IMIDs Cytokine INH	40-59	Male	No	No	No	0.198	IgG (-)
1556	IMIDs Cytokine INH	60-79	Male	No	Yes	No	0.222	IgG (-)
1557	IMIDs Cytokine INH	20-39	Female	NA	NA	NA	0.216	IgG (-)
1558	IMIDs Cytokine INH	60-79	Male	No	No	No	0.367	IgG (-)
1559	IMIDs Cytokine INH	60-79	Female	No	No	Yes	0.156	IgG (-)
1560	IMIDs Cytokine INH	40-59	Female	No	Yes	No	0.372	IgG (-)
1561	IMIDs Cytokine INH	60-79	Female	No	Yes	No	0.401	IgG (-)
1562	IMIDs Cytokine INH	40-59	Male	Yes	No	No	0.467	IgG (-)
1563	IMIDs Cytokine INH	20-39	Male	No	No	No	0.182	IgG (-)
1564	IMIDs Non-Cytokine INH	20-39	Female	No	No	No	0.176	IgG (-)
1565	IMIDs Cytokine INH	40-59	Female	No	No	No	0.182	IgG (-)
1566	Non-Healthcare Control	40-59	Male	No	No	No	0.17	IgG (-)
1567	IMIDs Cytokine INH	40-59	Female	No	No	No	0.206	IgG (-)
1568	IMIDs Cytokine INH	60-79	Male	NA	NA	NA	0.1	IgG (-)
1569	IMIDs Non-Cytokine INH	40-59	Male	No	No	No	0.15	IgG (-)
1570	IMIDs Cytokine INH	20-39	Female	NA	NA	NA	0.18	IgG (-)
1571	Non-Healthcare Control	40-59	Female	No	No	No	0.231	IgG (-)
1572	IMIDs Cytokine INH	20-39	Male	NA	NA	NA	0.53	IgG (-)
1573	IMIDs Cytokine INH	60-79	Female	NA	NA	NA	0.16	IgG (-)
1574	IMIDs Non-Cytokine INH	60-79	Female	NA	NA	NA	0.298	IgG (-)
1575	IMIDs Cytokine INH	60-79	Female	NA	NA	NA	0.183	IgG (-)
1576	IMIDs Non-Cytokine INH	>=80	Female	NA	NA	NA	0.275	IgG (-)
1577	IMIDs Cytokine INH	40-59	Female	NA	NA	NA	0.24	IgG (-)
1578	IMIDs Cytokine INH	40-59	Female	NA	NA	NA	0.253	IgG (-)
1579	IMIDs Cytokine INH	20-39	Female	NA	NA	NA	0.13	IgG (-)
1580	IMIDs Cytokine INH	60-79	Male	NA	NA	NA	0.16	IgG (-)
1581	IMIDs Cytokine INH	20-39	Female	NA	NA	NA	0.49	IgG (-)
1582	IMIDs Cytokine INH	40-59	Male	NA	NA	NA	0.19	IgG (-)
1583	IMIDs Non-Cytokine INH	60-79	Female	NA	NA	NA	0.12	IgG (-)
1584	IMIDs Cytokine INH	40-59	Female	NA	NA	NA	0.14	IgG (-)
1585	IMIDs Non-Cytokine INH	60-79	Female	NA	NA	NA	0.16	IgG (-)
1586	IMIDs Non-Cytokine INH	40-59	Female	NA	NA	NA	0.23	IgG (-)
1587	IMIDs Non-Cytokine INH	40-59	Female	NA	NA	NA	0.177	IgG (-)
1588	IMIDs Non-Cytokine INH	40-59	Female	NA	NA	NA	0.14	IgG (-)
1589	IMIDs Non-Cytokine INH	60-79	Female	NA	NA	NA	7.25	IgG(+)
1590	IMIDs Non-Cytokine INH	60-79	Female	NA	NA	NA	0.161	IgG (-)
1591	IMIDs Non-Cytokine INH	60-79	Male	NA	NA	NA	0.21	IgG (-)
1592	IMIDs Non-Cytokine INH	60-79	Female	NA	NA	NA	0.16	IgG (-)
1593	IMIDs Cytokine INH	60-79	Female	NA	NA	NA	0.18	IgG (-)
1594	Non-Healthcare Control	40-59	Male	No	No	No	0.141	IgG (-)
1595	Non-Healthcare Control	20-39	Male	No	No	No	0.242	IgG (-)
1596	Non-Healthcare Control	20-39	Male	No	No	No	0.197	IgG (-)
1597	Non-Healthcare Control	40-59	Male	No	No	No	0.17	IgG (-)
1598	Non-Healthcare Control	40-59	Male	No	No	No	0.139	IgG (-)
1599	Non-Healthcare Control	40-59	Male	No	No	No	0.153	IgG (-)
1600	Non-Healthcare Control	20-39	Male	No	No	No	0.205	IgG (-)
1601	Non-Healthcare Control	20-39	Female	No	No	No	0.317	IgG (-)
1602	Non-Healthcare Control	40-59	Male	No	No	No	0.133	IgG (-)
1603	Non-Healthcare Control	20-39	Male	No	No	No	0.152	IgG (-)
1604	Non-Healthcare Control	20-39	Male	No	No	No	0.189	IgG (-)
1605	Non-Healthcare Control	20-39	Male	NA	NA	NA	0.235	IgG (-)
1606	Non-Healthcare Control	40-59	Male	No	No	No	0.157	IgG (-)
1607	Non-Healthcare Control	20-39	Male	No	No	No	0.192	IgG (-)
1608	IMIDs Cytokine INH	40-59	Female	No	No	No	0.232	IgG (-)
1609	IMIDs Cytokine INH	40-59	Female	No	No	No	0.21	IgG (-)
1610	IMIDs Cytokine INH	40-59	Female	No	Yes	No	0.301	IgG (-)
1611	IMIDs Non-Cytokine INH	60-79	Male	NA	NA	NA	0.149	IgG (-)
1612	IMIDs Cytokine INH	40-59	Male	No	Yes	No	0.216	IgG (-)
1613	IMIDs Cytokine INH	40-59	Female	No	No	No	0.198	IgG (-)
1614	IMIDs Cytokine INH	40-59	Female	No	Yes	No	0.261	IgG (-)
1615	IMIDs Cytokine INH	40-59	Male	No	Yes	No	0.361	IgG (-)
1616	IMIDs Cytokine INH	60-79	Female	No	No	No	0.303	IgG (-)
1617	IMIDs Non-Cytokine INH	20-39	Male	No	No	No	0.266	IgG (-)
1618	Non-Healthcare Control	20-39	Male	No	No	No	0.216	IgG (-)
1619	Non-Healthcare Control	20-39	Male	No	No	No	0.196	IgG (-)
1620	Non-Healthcare Control	40-59	Male	No	No	No	0.144	IgG (-)
1621	Non-Healthcare Control	40-59	Male	No	No	No	0.145	IgG (-)
1622	Non-Healthcare Control	40-59	Male	No	No	No	0.301	IgG (-)
1623	Non-Healthcare Control	40-59	Male	No	No	No	0.228	IgG (-)
1624	Non-Healthcare Control	20-39	Male	No	No	No	0.184	IgG (-)
1625	Non-Healthcare Control	40-59	Male	No	No	No	0.201	IgG (-)
1626	Non-Healthcare Control	40-59	Male	No	No	No	0.281	IgG (-)
1627	Non-Healthcare Control	20-39	Male	No	No	No	0.222	IgG (-)
1628	Non-Healthcare Control	40-59	Male	No	No	No	0.173	IgG (-)
1629	Non-Healthcare Control	20-39	Male	No	No	No	0.205	IgG (-)
1630	Non-Healthcare Control	40-59	Male	No	No	No	0.166	IgG (-)
1631	Non-Healthcare Control	40-59	Male	No	No	No	0.148	IgG (-)
1632	Non-Healthcare Control	40-59	Male	No	Yes	Yes	0.171	IgG (-)
1633	Non-Healthcare Control	40-59	Male	No	No	No	0.277	IgG (-)
1634	Non-Healthcare Control	40-59	Male	No	No	No	0.186	IgG (-)
1635	Non-Healthcare Control	20-39	Male	No	No	No	0.195	IgG (-)
1636	Non-Healthcare Control	40-59	Male	No	No	No	0.317	IgG (-)
1637	IMIDs Cytokine INH	40-59	Female	Yes	Yes	Yes	0.274	IgG (-)
1638	IMIDs Cytokine INH	60-79	Female	No	No	No	0.166	IgG (-)
1639	IMIDs Cytokine INH	40-59	Female	No	No	No	0.193	IgG (-)
1640	IMIDs Cytokine INH	20-39	Male	No	Yes	No	0.251	IgG (-)
1641	IMIDs Cytokine INH	60-79	Female	No	Yes	No	0.251	IgG (-)
1642	IMIDs Cytokine INH	40-59	Male	No	No	No	0.261	IgG (-)
1643	IMIDs Non-Cytokine INH	60-79	Female	No	Yes	No	0.166	IgG (-)
1644	IMIDs Cytokine INH	60-79	Female	No	No	No	0.264	IgG (-)
1645	IMIDs Cytokine INH	40-59	Female	No	No	Yes	0.169	IgG (-)
1646	IMIDs Non-Cytokine INH	60-79	Male	No	Yes	No	0.146	IgG (-)
1647	IMIDs Cytokine INH	60-79	Male	No	Yes	No	0.472	IgG (-)
1648	IMIDs Non-Cytokine INH	60-79	Male	No	No	No	0.119	IgG (-)
1649	IMIDs Cytokine INH	40-59	Female	No	No	No	0.206	IgG (-)
1650	IMIDs Cytokine INH	40-59	Male	No	No	No	0.177	IgG (-)
1651	IMIDs Cytokine INH	20-39	Male	No	No	No	0.198	IgG (-)
1652	IMIDs Cytokine INH	60-79	Female	No	Yes	No	0.23	IgG (-)
1653	IMIDs Cytokine INH	40-59	Female	No	No	No	0.172	IgG (-)
1654	IMIDs Cytokine INH	40-59	Female	No	Yes	No	0.248	IgG (-)
1655	IMIDs Cytokine INH	40-59	Male	No	No	No	0.214	IgG (-)
1656	IMIDs Cytokine INH	60-79	Female	No	Yes	No	0.174	IgG (-)
1657	IMIDs Cytokine INH	20-39	Male	No	No	No	0.203	IgG (-)
1658	IMIDs Non-Cytokine INH	60-79	Female	No	Yes	No	0.148	IgG (-)
1659	IMIDs Non-Cytokine INH	60-79	Male	No	Yes	No	0.059	IgG (-)
1660	IMIDs Cytokine INH	60-79	Female	No	Yes	No	0.101	IgG (-)
1661	IMIDs Cytokine INH	40-59	Male	No	No	No	0.225	IgG (-)
1662	IMIDs Cytokine INH	40-59	Male	No	No	No	0.072	IgG (-)
1663	IMIDs Cytokine INH	40-59	Female	No	No	No	0.295	IgG (-)
1664	IMIDs Cytokine INH	60-79	Female	No	Yes	No	0.08	IgG (-)
1665	IMIDs Cytokine INH	60-79	Male	No	Yes	No	0.096	IgG (-)
1666	IMIDs Non-Cytokine INH	>=80	Female	No	Yes	No	0.142	IgG (-)
1667	IMIDs Non-Cytokine INH	60-79	Male	No	No	No	0.072	IgG (-)
1668	IMIDs Non-Cytokine INH	60-79	Male	NA	NA	NA	0.132	IgG (-)
1669	IMIDs Non-Cytokine INH	60-79	Female	No	No	No	0.106	IgG (-)
1670	IMIDs Cytokine INH	40-59	Female	No	No	No	0.165	IgG (-)
1671	IMIDs Cytokine INH	20-39	Female	No	Yes	No	0.093	IgG (-)
1672	IMIDs Non-Cytokine INH	40-59	Female	No	No	No	0.181	IgG (-)
1673	IMIDs Cytokine INH	40-59	Male	No	No	No	0.119	IgG (-)
1674	IMIDs Non-Cytokine INH	60-79	Female	No	Yes	No	0.155	IgG (-)
1675	IMIDs Cytokine INH	40-59	Female	No	No	No	0.127	IgG (-)
1676	IMIDs Cytokine INH	40-59	Female	No	Yes	Yes	0.093	IgG (-)
1677	IMIDs Cytokine INH	60-79	Male	No	No	No	0.078	IgG (-)
1678	IMIDs Non-Cytokine INH	>=80	Female	No	No	No	0.109	IgG (-)
1679	IMIDs Cytokine INH	40-59	Female	No	Yes	No	0.594	IgG (-)
1680	IMIDs Cytokine INH	40-59	Female	No	No	No	0.059	IgG (-)
1681	IMIDs Non-Cytokine INH	60-79	Female	Yes	No	Yes	0.185	IgG (-)
1682	IMIDs Non-Cytokine INH	60-79	Female	No	No	No	0.269	IgG (-)
1683	IMIDs Cytokine INH	40-59	Female	No	No	No	0.093	IgG (-)
1684	IMIDs Cytokine INH	60-79	Female	Yes	Yes	No	0.062	IgG (-)
1685	IMIDs Non-Cytokine INH	60-79	Male	No	Yes	No	0.065	IgG (-)
1686	IMIDs Cytokine INH	60-79	Male	Not reported	Not reported	Not reported	0.173	IgG (-)
1687	IMIDs Non-Cytokine INH	40-59	Female	No	No	No	0.134	IgG (-)
1688	IMIDs Non-Cytokine INH	60-79	Female	No	Yes	No	0.17	IgG (-)
1689	IMIDs Non-Cytokine INH	60-79	Female	No	Yes	No	0.132	IgG (-)
1690	IMIDs Non-Cytokine INH	>=80	Female	No	Yes	No	0.08	IgG (-)
1691	IMIDs Non-Cytokine INH	40-59	Male	No	Yes	No	0.075	IgG (-)
1692	IMIDs Non-Cytokine INH	60-79	Female	No	No	No	0.088	IgG (-)
1693	IMIDs Non-Cytokine INH	20-39	Female	No	No	No	0.848	IgG(+)
1694	IMIDs Non-Cytokine INH	60-79	Female	No	No	No	0.09	IgG (-)
1695	IMIDs Non-Cytokine INH	20-39	Female	No	No	No	0.08	IgG (-)
1696	IMIDs Non-Cytokine INH	60-79	Female	No	No	No	0.185	IgG (-)
1697	IMIDs Non-Cytokine INH	40-59	Female	No	No	No	0.075	IgG (-)
1698	IMIDs Non-Cytokine INH	40-59	Female	No	No	No	0.29	IgG (-)
1699	IMIDs Cytokine INH	40-59	Female	No	No	No	0.193	IgG (-)
1700	IMIDs Cytokine INH	60-79	Male	No	Yes	No	0.224	IgG (-)
1701	IMIDs Non-Cytokine INH	40-59	Female	No	No	No	0.192	IgG (-)
1702	IMIDs Cytokine INH	60-79	Female	No	Yes	Yes	0.206	IgG (-)
1703	IMIDs Non-Cytokine INH	60-79	Male	No	Yes	Yes	0.116	IgG (-)
1704	IMIDs Cytokine INH	20-39	Male	No	No	No	2.1	IgG(+)
1705	IMIDs Non-Cytokine INH	60-79	Female	No	Yes	No	0.087	IgG (-)
1706	IMIDs Cytokine INH	60-79	Female	No	No	No	0.224	IgG (-)
1707	IMIDs Non-Cytokine INH	20-39	Male	No	No	No	0.16	IgG (-)
1708	IMIDs Non-Cytokine INH	20-39	Female	No	No	No	0.117	IgG (-)
1709	IMIDs Cytokine INH	20-39	Female	No	No	No	0.164	IgG (-)
1710	IMIDs Non-Cytokine INH	40-59	Female	No	No	No	0.202	IgG (-)
1711	IMIDs Non-Cytokine INH	20-39	Male	No	No	No	0.164	IgG (-)
1712	IMIDs Cytokine INH	20-39	Female	No	No	No	0.261	IgG (-)
1713	IMIDs Non-Cytokine INH	40-59	Female	Yes	Yes	No	0.114	IgG (-)
1714	IMIDs Non-Cytokine INH	40-59	Female	No	No	No	0.129	IgG (-)
1715	IMIDs Cytokine INH	60-79	Female	No	Yes	No	0.103	IgG (-)
1716	IMIDs Cytokine INH	>=80	Female	No	Yes	No	0.227	IgG (-)
1717	IMIDs Cytokine INH	40-59	Female	No	No	No	0.235	IgG (-)
1718	IMIDs Non-Cytokine INH	20-39	Male	No	No	No	0.113	IgG (-)
1719	IMIDs Cytokine INH	60-79	Male	No	Yes	No	0.259	IgG (-)
1720	IMIDs Cytokine INH	20-39	Male	No	No	No	0.156	IgG (-)
1721	IMIDs Non-Cytokine INH	60-79	Male	Yes	Yes	Yes	0.136	IgG (-)
1722	IMIDs Cytokine INH	20-39	Female	No	No	No	0.272	IgG (-)
1723	IMIDs Non-Cytokine INH	20-39	Female	No	No	No	0.122	IgG (-)
1724	IMIDs Non-Cytokine INH	60-79	Female	No	Yes	Yes	0.155	IgG (-)
1725	IMIDs Cytokine INH	60-79	Male	No	Yes	No	0.385	IgG (-)
1726	IMIDs Non-Cytokine INH	60-79	Female	No	No	No	0.17	IgG (-)
1727	IMIDs Cytokine INH	60-79	Female	No	No	No	0.141	IgG (-)
1728	IMIDs Cytokine INH	40-59	Female	No	No	No	0.235	IgG (-)
1729	IMIDs Cytokine INH	60-79	Female	No	Yes	No	0.143	IgG (-)
1730	IMIDs Cytokine INH	60-79	Female	No	No	No	0.467	IgG (-)
1731	IMIDs Cytokine INH	40-59	Male	No	No	No	0.13	IgG (-)
1732	IMIDs Cytokine INH	>=80	Female	No	No	No	0.155	IgG (-)
1733	IMIDs Non-Cytokine INH	60-79	Female	No	No	No	0.41	IgG (-)
1734	IMIDs Cytokine INH	40-59	Female	No	No	No	0.124	IgG (-)
1735	IMIDs Cytokine INH	>=80	Male	No	No	No	0.282	IgG (-)
1736	IMIDs Non-Cytokine INH	40-59	Male	No	No	No	0.25	IgG (-)
1737	IMIDs Non-Cytokine INH	40-59	Female	No	No	No	0.15	IgG (-)
1738	IMIDs Cytokine INH	60-79	Male	No	No	No	0.178	IgG (-)
1739	IMIDs Cytokine INH	60-79	Male	No	No	No	0.185	IgG (-)
1740	IMIDs Cytokine INH	60-79	Female	No	No	No	0.129	IgG (-)
1741	IMIDs Non-Cytokine INH	60-79	Male	No	Yes	No	0.19	IgG (-)
1742	IMIDs Non-Cytokine INH	60-79	Female	Yes	Yes	No	0.26	IgG (-)
1743	IMIDs Cytokine INH	40-59	Female	No	Yes	No	0.147	IgG (-)
1744	IMIDs Non-Cytokine INH	>=80	Female	No	No	No	1.34	IgG(+)
1745	IMIDs Non-Cytokine INH	40-59	Female	No	No	No	0.22	IgG (-)
1746	IMIDs Non-Cytokine INH	60-79	Female	No	Yes	No	0.24	IgG (-)
1747	IMIDs Non-Cytokine INH	60-79	Male	No	Yes	No	0.17	IgG (-)
1748	IMIDs Cytokine INH	40-59	Male	No	No	No	0.118	IgG (-)
1749	IMIDs Non-Cytokine INH	60-79	Male	Yes	Yes	No	0.213	IgG (-)
1750	IMIDs Non-Cytokine INH	40-59	Female	No	Yes	No	0.144	IgG (-)
1751	IMIDs Non-Cytokine INH	40-59	Male	No	Yes	No	0.139	IgG (-)
1752	Non-Healthcare Control	60-79	Male	NA	NA	NA	0.14	IgG (-)
1753	Non-Healthcare Control	20-39	Male	No	No	No	0.51	IgG (-)
1754	Non-Healthcare Control	20-39	Female	NA	NA	NA	0.15	IgG (-)
1755	Non-Healthcare Control	<=19	Male	No	No	No	0.27	IgG (-)
1756	IMIDs Non-Cytokine INH	>=80	Female	Yes	Yes	Yes	0.1	IgG (-)
1757	IMIDs Non-Cytokine INH	40-59	Female	No	No	No	0.15	IgG (-)
1758	IMIDs Non-Cytokine INH	40-59	Male	No	No	No	0.15	IgG (-)
1759	Non-Healthcare Control	40-59	Male	No	No	No	0.13	IgG (-)
1760	IMIDs Cytokine INH	60-79	Male	No	No	No	0.49	IgG (-)
1761	IMIDs Cytokine INH	40-59	Male	No	Yes	No	0.27	IgG (-)
1762	IMIDs Non-Cytokine INH	20-39	Female	No	No	No	0.16	IgG (-)
1763	IMIDs Non-Cytokine INH	60-79	Female	NA	NA	NA	0.11	IgG (-)
1764	IMIDs Non-Cytokine INH	>=80	Female	No	Yes	No	0.15	IgG (-)
1765	IMIDs Non-Cytokine INH	40-59	Male	NA	NA	NA	0.15	IgG (-)
1766	IMIDs Non-Cytokine INH	>=80	Male	No	No	No	0.74	IgG (-)
1767	IMIDs Non-Cytokine INH	40-59	Male	No	No	No	0.1	IgG (-)
1768	IMIDs Non-Cytokine INH	20-39	Female	No	No	No	0.15	IgG (-)
1769	IMIDs Non-Cytokine INH	60-79	Female	No	Yes	No	0.12	IgG (-)
1770	IMIDs Non-Cytokine INH	40-59	NA	No	No	No	0.13	IgG (-)
1771	IMIDs Non-Cytokine INH	60-79	Female	No	No	No	0.19	IgG (-)
1772	IMIDs Non-Cytokine INH	40-59	Female	No	No	Yes	0.33	IgG (-)
1773	IMIDs Non-Cytokine INH	60-79	Female	No	Yes	No	0.12	IgG (-)
1774	IMIDs Cytokine INH	60-79	Female	Yes	No	No	0.12	IgG (-)
1775	IMIDs Non-Cytokine INH	40-59	Female	No	No	No	0.16	IgG (-)
1776	IMIDs Non-Cytokine INH	40-59	Female	NA	NA	NA	0.11	IgG (-)
1777	IMIDs Cytokine INH	60-79	Male	No	Yes	No	0.3	IgG (-)
1778	IMIDs Cytokine INH	60-79	Female	No	Yes	No	0.09	IgG (-)
1779	IMIDs Cytokine INH	20-39	Male	No	No	No	0.13	IgG (-)
1780	IMIDs Non-Cytokine INH	40-59	Female	No	Yes	No	0.08	IgG (-)
1781	IMIDs Cytokine INH	20-39	Male	No	No	No	0.17	IgG (-)
1782	IMIDs Cytokine INH	40-59	Female	No	No	No	0.15	IgG (-)
1783	IMIDs Cytokine INH	40-59	Male	No	No	No	0.13	IgG (-)
1784	IMIDs Cytokine INH	>=80	Male	Yes	Yes	No	0.11	IgG (-)
1785	IMIDs Non-Cytokine INH	20-39	Male	No	Yes	No	0.14	IgG (-)
1786	IMIDs Cytokine INH	20-39	Male	No	Yes	No	0.34	IgG (-)
1787	IMIDs Cytokine INH	40-59	Female	No	No	No	0.13	IgG (-)
1788	IMIDs Non-Cytokine INH	60-79	Male	No	Yes	No	0.21	IgG (-)
1789	IMIDs Cytokine INH	40-59	Male	No	No	No	0.46	IgG (-)
1790	IMIDs Cytokine INH	40-59	Female	No	No	No	0.18	IgG (-)
1791	IMIDs Cytokine INH	60-79	Male	No	No	No	0.14	IgG (-)
1792	IMIDs Cytokine INH	20-39	Male	No	No	No	0.201	IgG (-)
1793	IMIDs Cytokine INH	20-39	Female	No	Yes	No	0.38	IgG (-)
1794	IMIDs Cytokine INH	40-59	Female	Yes	No	No	0.075	IgG (-)
1795	IMIDs Cytokine INH	40-59	Male	No	Yes	No	0.067	IgG (-)
1796	IMIDs Cytokine INH	40-59	Male	No	No	No	0.101	IgG (-)
1797	IMIDs Cytokine INH	20-39	Female	No	Yes	No	0.171	IgG (-)
1798	IMIDs Cytokine INH	20-39	Male	No	No	No	0.305	IgG (-)
1799	IMIDs Cytokine INH	40-59	Male	No	Yes	No	0.245	IgG (-)
1800	IMIDs Non-Cytokine INH	60-79	Female	No	No	No	0.098	IgG (-)
1801	IMIDs Cytokine INH	40-59	Male	No	No	No	0.134	IgG (-)
1802	IMIDs Cytokine INH	20-39	Male	No	No	No	0.114	IgG (-)
1803	IMIDs Cytokine INH	40-59	Female	No	No	No	0.106	IgG (-)
1804	IMIDs Cytokine INH	40-59	Male	No	Yes	No	0.259	IgG (-)
1805	IMIDs Non-Cytokine INH	20-39	Male	No	No	No	0.285	IgG (-)
1806	IMIDs Cytokine INH	60-79	Male	No	Yes	No	0.232	IgG (-)
1807	IMIDs Cytokine INH	<=19	Male	No	No	No	0.124	IgG (-)
1808	IMIDs Cytokine INH	20-39	Male	No	No	No	2.059	IgG(+)
1809	IMIDs Cytokine INH	20-39	Female	No	No	No	0.219	IgG (-)
1810	IMIDs Cytokine INH	60-79	Male	No	Yes	Yes	0.455	IgG (-)
1811	IMIDs Cytokine INH	40-59	Female	No	No	No	0.08	IgG (-)
1812	IMIDs Cytokine INH	40-59	Female	No	No	No	0.106	IgG (-)
1813	IMIDs Cytokine INH	60-79	Male	No	Yes	No	0.096	IgG (-)
1814	IMIDs Non-Cytokine INH	40-59	Male	No	No	No	0.171	IgG (-)
1815	IMIDs Cytokine INH	20-39	Male	No	No	No	0.388	IgG (-)
1816	IMIDs Cytokine INH	60-79	Female	No	Yes	No	0.29	IgG (-)
1817	IMIDs Cytokine INH	20-39	Male	No	No	No	0.266	IgG (-)
1818	IMIDs Cytokine INH	20-39	Female	No	No	No	0.434	IgG (-)
1819	IMIDs Cytokine INH	40-59	Female	No	No	No	0.09	IgG (-)
1820	IMIDs Cytokine INH	20-39	Male	No	No	No	0.106	IgG (-)
1821	IMIDs Cytokine INH	20-39	Male	No	No	No	0.132	IgG (-)
1822	IMIDs Cytokine INH	<=19	Female	No	No	No	0.093	IgG (-)
1823	IMIDs Cytokine INH	20-39	Male	No	No	No	0.181	IgG (-)
1824	IMIDs Cytokine INH	<=19	Male	No	No	No	0.256	IgG (-)
1825	IMIDs Cytokine INH	40-59	Female	Yes	Yes	No	0.08	IgG (-)
1826	IMIDs Cytokine INH	40-59	Female	No	Yes	Yes	0.15	IgG (-)
1827	IMIDs Cytokine INH	20-39	Female	No	No	No	0.111	IgG (-)
1828	IMIDs Cytokine INH	40-59	Female	No	No	Yes	0.114	IgG (-)
1829	IMIDs Cytokine INH	20-39	Male	No	No	No	0.354	IgG (-)
1830	IMIDs Cytokine INH	40-59	Male	No	No	No	0.12	IgG (-)
1831	IMIDs Cytokine INH	40-59	Male	Yes	Yes	No	0.093	IgG (-)
1832	IMIDs Cytokine INH	40-59	Male	No	Yes	No	0.165	IgG (-)
1833	IMIDs Cytokine INH	40-59	Female	No	No	No	0.111	IgG (-)
1834	IMIDs Cytokine INH	40-59	Male	No	No	No	0.254	IgG (-)
1835	IMIDs Cytokine INH	60-79	Male	No	Yes	No	0.103	IgG (-)
1836	IMIDs Cytokine INH	20-39	Male	No	No	No	0.58	IgG (-)
1837	IMIDs Cytokine INH	20-39	Female	No	No	No	0.602	IgG (-)
1838	IMIDs Cytokine INH	20-39	Male	No	No	No	0.19	IgG (-)
1839	IMIDs Cytokine INH	40-59	Male	No	No	No	0.09	IgG (-)
1840	IMIDs Cytokine INH	40-59	Male	No	No	No	0.09	IgG (-)
1841	IMIDs Cytokine INH	40-59	Female	No	No	No	0.119	IgG (-)
1842	IMIDs Cytokine INH	20-39	Male	No	No	Yes	0.11	IgG (-)
1843	IMIDs Cytokine INH	20-39	Male	No	No	No	0.152	IgG (-)
1844	IMIDs Cytokine INH	60-79	Female	Yes	Yes	No	0.067	IgG (-)
1845	IMIDs Cytokine INH	20-39	Male	No	No	No	0.103	IgG (-)
1846	IMIDs Cytokine INH	60-79	Female	No	Yes	No	0.07	IgG (-)
1847	IMIDs Non-Cytokine INH	20-39	Male	No	No	No	0.08	IgG (-)
1848	IMIDs Cytokine INH	20-39	Male	No	No	No	0.199	IgG (-)
1849	IMIDs Cytokine INH	40-59	Female	No	No	No	0.098	IgG (-)
1850	IMIDs Cytokine INH	20-39	Female	No	No	No	0.08	IgG (-)
1851	IMIDs Non-Cytokine INH	20-39	Male	No	No	No	0.209	IgG (-)
1852	IMIDs Cytokine INH	20-39	Female	No	No	No	0.59	IgG (-)
1853	IMIDs Cytokine INH	20-39	Female	No	No	No	0.299	IgG (-)
1854	IMIDs Cytokine INH	40-59	Male	No	Yes	No	0.147	IgG (-)
1855	IMIDs Cytokine INH	20-39	Male	No	No	No	0.09	IgG (-)
1856	IMIDs Cytokine INH	20-39	Male	No	No	No	0.258	IgG (-)
1857	IMIDs Cytokine INH	40-59	Male	No	Yes	No	0.277	IgG (-)
1858	IMIDs Cytokine INH	40-59	Male	No	No	Yes	0.067	IgG (-)
1859	IMIDs Cytokine INH	40-59	Male	Yes	No	No	0.181	IgG (-)
1860	IMIDs Cytokine INH	20-39	Female	No	No	No	0.17	IgG (-)
1861	IMIDs Cytokine INH	20-39	Female	No	No	No	0.312	IgG (-)
1862	IMIDs Cytokine INH	40-59	Female	No	No	No	0.059	IgG (-)
1863	IMIDs Cytokine INH	20-39	Male	No	No	No	0.171	IgG (-)
1864	IMIDs Non-Cytokine INH	20-39	Male	No	Yes	No	0.253	IgG (-)
1865	IMIDs Cytokine INH	40-59	Female	No	No	No	0.168	IgG (-)
1866	IMIDs Cytokine INH	20-39	Male	No	No	No	0.121	IgG (-)
1867	IMIDs Cytokine INH	40-59	Female	No	No	No	0.238	IgG (-)
1868	IMIDs Cytokine INH	20-39	Female	No	No	No	0.25	IgG (-)
1869	IMIDs Cytokine INH	20-39	Female	No	No	No	0.09	IgG (-)
1870	IMIDs Non-Cytokine INH	20-39	Female	No	Yes	No	0.16	IgG (-)
1871	IMIDs Non-Cytokine INH	60-79	Female	No	No	No	0.215	IgG (-)
1872	IMIDs Non-Cytokine INH	20-39	Male	No	Yes	No	0.308	IgG (-)
1873	IMIDs Non-Cytokine INH	>=80	Male	No	Yes	No	0.225	IgG (-)
1874	IMIDs Non-Cytokine INH	40-59	Male	No	No	Yes	0.253	IgG (-)
1875	IMIDs Non-Cytokine INH	60-79	Female	No	No	No	3.884	IgG(+)
1876	IMIDs Non-Cytokine INH	>=80	Female	Yes	No	No	0.235	IgG (-)
1877	IMIDs Non-Cytokine INH	40-59	Male	No	No	No	0.378	IgG (-)
1878	IMIDs Non-Cytokine INH	40-59	Male	No	Yes	No	0.223	IgG (-)
1879	IMIDs Non-Cytokine INH	20-39	Male	No	No	No	0.398	IgG (-)
1880	IMIDs Non-Cytokine INH	>=80	Female	No	Yes	No	2.483	IgG(+)
1881	IMIDs Non-Cytokine INH	20-39	Female	No	No	No	0.243	IgG (-)
1882	IMIDs Non-Cytokine INH	60-79	Female	No	Yes	No	0.237	IgG (-)
1883	IMIDs Cytokine INH	60-79	Female	No	Yes	No	0.447	IgG (-)
1884	IMIDs Cytokine INH	60-79	Female	Yes	Yes	No	0.13	IgG (-)
1885	IMIDs Non-Cytokine INH	20-39	Female	No	No	No	0.245	IgG (-)
1886	IMIDs Cytokine INH	60-79	Female	No	No	No	0.206	IgG (-)
1887	IMIDs Cytokine INH	40-59	Female	No	Yes	Yes	0.266	IgG (-)
1888	IMIDs Cytokine INH	60-79	Female	No	Yes	No	0.256	IgG (-)
1889	IMIDs Non-Cytokine INH	40-59	Male	No	Yes	No	0.264	IgG (-)
1890	IMIDs Cytokine INH	40-59	Male	No	Yes	No	0.221	IgG (-)
1891	IMIDs Cytokine INH	40-59	Male	No	Yes	No	0.297	IgG (-)
1892	IMIDs Non-Cytokine INH	60-79	Male	No	Yes	No	0.715	IgG (-)
1893	IMIDs Cytokine INH	60-79	Female	No	No	Yes	0.231	IgG (-)
1894	IMIDs Cytokine INH	60-79	Female	Yes	Yes	Yes	0.213	IgG (-)
1895	IMIDs Cytokine INH	20-39	Male	No	No	No	0.534	IgG (-)
1896	IMIDs Cytokine INH	40-59	Female	No	No	Yes	0.167	IgG (-)
1897	IMIDs Non-Cytokine INH	40-59	Female	Yes	Yes	No	0.202	IgG (-)
1898	IMIDs Non-Cytokine INH	20-39	Female	No	No	No	0.27	IgG (-)
1899	IMIDs Non-Cytokine INH	40-59	Female	No	No	No	0.276	IgG (-)
1900	IMIDs Cytokine INH	40-59	Male	No	Yes	No	0.786	IgG (-)
1901	IMIDs Non-Cytokine INH	60-79	Female	No	No	No	0.183	IgG (-)
1902	IMIDs Cytokine INH	40-59	Male	No	Yes	No	0.23	IgG (-)
1903	IMIDs Cytokine INH	40-59	Female	No	Yes	No	0.252	IgG (-)
1904	IMIDs Non-Cytokine INH	40-59	Female	No	No	No	0.244	IgG (-)
1905	IMIDs Cytokine INH	40-59	Female	No	No	No	0.262	IgG (-)
1906	IMIDs Cytokine INH	>=80	Female	Yes	Yes	No	0.497	IgG (-)
1907	IMIDs Cytokine INH	60-79	Female	No	No	Yes	0.29	IgG (-)
1908	IMIDs Non-Cytokine INH	60-79	Male	No	Yes	No	0.277	IgG (-)
1909	IMIDs Cytokine INH	60-79	Female	No	Yes	No	0.247	IgG (-)
1910	IMIDs Cytokine INH	40-59	Male	No	No	Yes	0.422	IgG (-)
1911	IMIDs Cytokine INH	40-59	Male	No	Yes	No	0.302	IgG (-)
1912	IMIDs Cytokine INH	60-79	Male	No	Yes	No	0.324	IgG (-)
1913	IMIDs Cytokine INH	40-59	Female	No	No	No	0.178	IgG (-)
1914	IMIDs Cytokine INH	20-39	Female	No	No	No	0.183	IgG (-)
1915	IMIDs Cytokine INH	20-39	Female	No	No	No	0.13	IgG (-)
1916	IMIDs Cytokine INH	20-39	Female	No	No	No	0.09	IgG (-)
1917	IMIDs Cytokine INH	20-39	Female	No	No	No	0.12	IgG (-)
1918	IMIDs Cytokine INH	20-39	Female	No	No	No	0.18	IgG (-)
1919	IMIDs Cytokine INH	20-39	Male	No	No	No	0.407	IgG (-)
1920	IMIDs Cytokine INH	<=19	Male	No	No	No	0.413	IgG (-)
1921	IMIDs Cytokine INH	40-59	Male	No	Yes	No	0.2	IgG (-)
1922	IMIDs Cytokine INH	40-59	Male	No	No	No	0.256	IgG (-)
1923	IMIDs Cytokine INH	20-39	Female	No	No	No	0.13	IgG (-)
1924	IMIDs Cytokine INH	60-79	Female	No	No	No	0.08	IgG (-)
1925	IMIDs Cytokine INH	60-79	Female	No	No	No	0.21	IgG (-)
1926	IMIDs Cytokine INH	20-39	Female	No	No	No	0.11	IgG (-)
1927	IMIDs Cytokine INH	60-79	Female	No	No	No	0.11	IgG (-)
1928	IMIDs Cytokine INH	40-59	Female	No	No	No	0.271	IgG (-)
1929	IMIDs Cytokine INH	40-59	Female	No	Yes	No	0.252	IgG (-)
1930	IMIDs Cytokine INH	60-79	Female	No	Yes	No	0.08	IgG (-)
1931	IMIDs Cytokine INH	40-59	Female	No	No	No	0.293	IgG (-)
1932	IMIDs Cytokine INH	40-59	Female	No	No	No	0.1	IgG (-)
1933	IMIDs Cytokine INH	40-59	Male	No	No	No	0.16	IgG (-)
1934	IMIDs Cytokine INH	40-59	Male	No	No	No	0.246	IgG (-)
1935	IMIDs Cytokine INH	20-39	Female	No	No	No	0.16	IgG (-)
1936	IMIDs Cytokine INH	20-39	Male	No	No	No	0.394	IgG (-)
1937	IMIDs Non-Cytokine INH	20-39	Male	No	No	No	0.382	IgG (-)
1938	IMIDs Cytokine INH	20-39	Male	No	No	No	0.203	IgG (-)
1939	IMIDs Cytokine INH	20-39	Male	No	No	No	0.467	IgG (-)
1940	IMIDs Cytokine INH	20-39	Female	No	No	No	0.14	IgG (-)
1941	IMIDs Cytokine INH	60-79	Male	Yes	Yes	No	0.284	IgG (-)
1942	IMIDs Cytokine INH	20-39	Male	No	No	No	0.157	IgG (-)
1943	IMIDs Cytokine INH	40-59	Female	No	Yes	No	0.246	IgG (-)
1944	IMIDs Cytokine INH	20-39	Female	No	No	No	0.347	IgG (-)
1945	IMIDs Cytokine INH	40-59	Male	No	No	No	0.702	IgG (-)
1946	IMIDs Cytokine INH	20-39	Female	No	No	No	0.15	IgG (-)
1947	IMIDs Cytokine INH	40-59	Female	No	No	No	0.312	IgG (-)
1948	IMIDs Cytokine INH	20-39	Female	No	No	No	0.09	IgG (-)
1949	IMIDs Cytokine INH	40-59	Male	No	No	No	0.11	IgG (-)
1950	IMIDs Cytokine INH	40-59	Female	No	Yes	No	0.24	IgG (-)
1951	IMIDs Cytokine INH	40-59	Male	No	No	Yes	0.196	IgG (-)
1952	IMIDs Cytokine INH	60-79	Female	No	Yes	No	0.3	IgG (-)
1953	IMIDs Non-Cytokine INH	40-59	Male	No	No	No	0.423	IgG (-)
1954	IMIDs Cytokine INH	20-39	Female	No	No	No	0.221	IgG (-)
1955	IMIDs Cytokine INH	>=80	Female	No	Yes	No	0.062	IgG (-)
1956	IMIDs Cytokine INH	60-79	Male	No	No	No	0.103	IgG (-)
1957	IMIDs Cytokine INH	20-39	Male	No	No	Yes	0.111	IgG (-)
1958	Healthcare Control	60-79	Male	No	No	No	3.94	IgG(+)
1959	Healthcare Control	40-59	Female	No	No	No	5.26	IgG(+)
1960	Non-Healthcare Control	20-39	Female	NA	NA	NA	0.216	IgG (-)
1961	Non-Healthcare Control	>=80	Female	NA	NA	NA	0.132	IgG (-)
1962	Non-Healthcare Control	60-79	Female	NA	NA	NA	0.171	IgG (-)
1963	Non-Healthcare Control	>=80	Female	Yes	Yes	Yes	0.306	IgG (-)
1964	Non-Healthcare Control	20-39	Female	No	No	No	0.278	IgG (-)
1965	Non-Healthcare Control	20-39	Female	No	No	No	0.204	IgG (-)
1966	Non-Healthcare Control	20-39	Female	No	No	No	0.11	IgG (-)
1967	Non-Healthcare Control	20-39	Female	No	No	No	0.123	IgG (-)
1968	Non-Healthcare Control	20-39	Female	No	No	No	0.141	IgG (-)
1969	Non-Healthcare Control	<=19	Female	No	No	No	0.172	IgG (-)
1970	Non-Healthcare Control	40-59	Female	No	No	No	0.166	IgG (-)
1971	Non-Healthcare Control	40-59	Female	No	No	No	0.148	IgG (-)
1972	Non-Healthcare Control	40-59	Male	No	No	No	0.195	IgG (-)
1973	Non-Healthcare Control	40-59	Male	No	No	No	0.169	IgG (-)
1974	Non-Healthcare Control	40-59	Female	No	Yes	Yes	0.11	IgG (-)
1975	Non-Healthcare Control	40-59	Female	No	No	No	0.139	IgG (-)
1976	Non-Healthcare Control	40-59	Male	No	No	No	0.175	IgG (-)
1977	Non-Healthcare Control	40-59	Female	No	No	No	0.142	IgG (-)
1978	Non-Healthcare Control	40-59	Female	No	No	No	0.132	IgG (-)
1979	Non-Healthcare Control	60-79	Male	No	Yes	Yes	0.21	IgG (-)
1980	Non-Healthcare Control	20-39	Male	No	No	No	0.234	IgG (-)
1981	Non-Healthcare Control	40-59	Male	NA	NA	NA	0.133	IgG (-)
1982	Non-Healthcare Control	20-39	Male	NA	NA	NA	0.163	IgG (-)
1983	Non-Healthcare Control	40-59	Female	NA	NA	NA	0.144	IgG (-)
1984	Non-Healthcare Control	40-59	Female	NA	NA	NA	0.129	IgG (-)
1985	Non-Healthcare Control	20-39	Female	NA	NA	NA	0.172	IgG (-)
1986	Non-Healthcare Control	40-59	Female	NA	NA	NA	0.121	IgG (-)
1987	Non-Healthcare Control	60-79	Male	No	Yes	Yes	0.128	IgG (-)
1988	Non-Healthcare Control	40-59	Male	No	Yes	Yes	0.196	IgG (-)
1989	Non-Healthcare Control	40-59	Female	No	No	No	0.094	IgG (-)
1990	Non-Healthcare Control	40-59	Female	No	Yes	Yes	0.165	IgG (-)
1991	Non-Healthcare Control	20-39	Female	No	No	No	0.16	IgG (-)
1992	Non-Healthcare Control	20-39	Female	No	No	No	0.148	IgG (-)
1993	Non-Healthcare Control	40-59	Female	No	No	No	0.139	IgG (-)
1994	Non-Healthcare Control	60-79	Male	Yes	Yes	Yes	0.138	IgG (-)
1995	Non-Healthcare Control	20-39	Female	No	No	No	0.2	IgG (-)
1996	Non-Healthcare Control	60-79	Female	No	Yes	Yes	0.257	IgG (-)
1997	Non-Healthcare Control	40-59	Female	No	Yes	Yes	0.151	IgG (-)
1998	Non-Healthcare Control	40-59	Female	No	No	No	0.185	IgG (-)
1999	Non-Healthcare Control	20-39	Female	No	No	No	0.134	IgG (-)
[truncated: 50 more rows]

## Sheet: Table3
tscID	group	New musculoskeletal pain	Night sweats	Fever	Malaise/Fatigue	Headache	Rhinitis	Shortness of breath	Cough	Throat pain	Anosmia	diarrhea
1	IMIDs Non-Cytokine INH	No	No	Yes	Yes	No	No	No	No	No	No	No
2	IMIDs Cytokine INH	No	No	No	No	No	No	No	No	No	No	No
3	IMIDs Non-Cytokine INH	No	No	No	No	No	Yes	No	Yes	No	No	No
4	IMIDs Cytokine INH	NA	No	No	No	NA	NA	No	No	No	No	No
5	IMIDs Cytokine INH	No	No	No	No	No	No	No	No	No	No	No
6	IMIDs Cytokine INH	No	No	No	No	No	Yes	No	No	Yes	No	No
7	IMIDs Non-Cytokine INH	No	No	No	No	No	No	No	No	No	No	Yes
8	IMIDs Cytokine INH	No	No	No	No	No	No	No	No	No	No	Yes
9	IMIDs Cytokine INH	No	No	No	No	No	No	No	No	No	No	No
10	IMIDs Cytokine INH	No	No	No	Yes	No	Yes	No	No	Yes	No	No
11	IMIDs Non-Cytokine INH	NA	No	No	No	NA	NA	No	No	Yes	Yes	No
12	IMIDs Cytokine INH	No	No	No	No	No	No	No	Yes	No	No	No
13	IMIDs Cytokine INH	Yes	No	No	No	Yes	Yes	No	No	No	No	No
14	IMIDs Cytokine INH	No	No	No	No	Yes	Yes	No	No	No	Yes	No
15	IMIDs Non-Cytokine INH	No	No	No	No	No	No	No	No	No	No	No
16	IMIDs Cytokine INH	No	No	No	No	No	No	No	No	Yes	No	No
17	IMIDs Cytokine INH	No	No	No	No	Yes	No	Yes	No	No	No	No
18	IMIDs Cytokine INH	NA	No	No	No	NA	NA	Yes	No	No	No	No
19	IMIDs Cytokine INH	NA	No	No	No	NA	NA	No	No	No	No	No
20	IMIDs Cytokine INH	No	No	No	No	No	No	No	No	No	No	No
21	IMIDs Cytokine INH	No	No	No	No	Yes	Yes	No	No	No	No	No
22	IMIDs Non-Cytokine INH	NA	No	No	No	NA	NA	No	No	No	No	No
23	IMIDs Cytokine INH	No	Yes	Yes	Yes	Yes	Yes	No	Yes	Yes	Yes	No
24	IMIDs Cytokine INH	No	No	No	No	Yes	Yes	No	No	No	No	No
25	IMIDs Non-Cytokine INH	NA	No	No	No	NA	NA	No	No	No	No	No
26	IMIDs Cytokine INH	No	No	No	No	No	Yes	No	No	No	No	No
27	IMIDs Non-Cytokine INH	Yes	Yes	No	Yes	No	No	No	No	No	No	No
28	IMIDs Non-Cytokine INH	NA	No	No	No	NA	NA	No	No	No	No	No
29	IMIDs Non-Cytokine INH	NA	No	No	Yes	NA	NA	No	No	No	No	No
30	Healthcare Control	No	No	No	Yes	No	Yes	No	Yes	Yes	No	No
31	IMIDs Non-Cytokine INH	No	No	No	Yes	Yes	Yes	No	Yes	Yes	No	Yes
32	Healthcare Control	No	No	No	Yes	No	No	No	No	No	No	No
33	Healthcare Control	No	No	No	No	No	No	No	No	No	No	No
34	IMIDs Cytokine INH	No	No	No	No	Yes	No	No	No	Yes	No	No
35	Healthcare Control	No	No	No	No	No	Yes	No	No	No	No	No
36	IMIDs Cytokine INH	No	No	No	No	No	No	No	No	No	No	No
37	Healthcare Control	No	No	No	No	No	No	No	Yes	No	No	No
38	IMIDs Cytokine INH	Yes	No	No	Yes	Yes	Yes	No	Yes	Yes	No	No
39	Healthcare Control	No	No	No	No	No	No	No	No	Yes	No	Yes
40	Healthcare Control	No	No	No	No	No	No	No	No	No	No	No
41	Healthcare Control	No	No	No	No	No	No	No	No	No	No	No
42	Healthcare Control	No	No	No	No	No	No	No	No	Yes	No	No
43	Healthcare Control	No	No	No	No	No	No	No	No	No	No	No
44	Healthcare Control	No	No	No	No	No	No	No	No	No	No	No
45	Healthcare Control	No	No	No	No	No	No	No	No	No	No	No
46	Healthcare Control	No	No	No	No	No	Yes	No	No	No	No	No
47	Healthcare Control	No	No	No	No	No	No	No	No	No	No	No
48	IMIDs Non-Cytokine INH	NA	No	No	Yes	NA	NA	No	No	No	No	No
49	Healthcare Control	No	No	No	No	No	Yes	No	Yes	No	No	No
50	Healthcare Control	No	No	No	No	No	No	No	No	No	No	Yes
51	Healthcare Control	Yes	No	No	No	No	No	No	Yes	Yes	No	No
52	IMIDs Non-Cytokine INH	NA	No	No	No	NA	NA	No	No	Yes	No	No
53	Healthcare Control	No	No	No	No	No	Yes	No	No	No	No	No
54	IMIDs Non-Cytokine INH	NA	Yes	No	No	NA	NA	No	No	No	No	No
55	IMIDs Non-Cytokine INH	NA	No	No	No	NA	NA	No	No	No	No	No
56	IMIDs Non-Cytokine INH	No	No	No	No	No	No	No	No	No	No	No
57	IMIDs Non-Cytokine INH	No	No	No	No	Yes	Yes	No	No	Yes	No	No
58	Healthcare Control	No	No	No	No	Yes	No	No	No	No	No	No
59	Healthcare Control	No	No	No	No	No	Yes	No	No	No	No	No
60	Healthcare Control	No	Yes	No	Yes	No	No	No	No	No	No	No
61	IMIDs Cytokine INH	No	No	No	No	No	No	No	No	No	No	No
62	Healthcare Control	No	No	No	Yes	No	Yes	No	No	No	No	Yes
63	Healthcare Control	No	No	No	No	No	Yes	No	No	No	No	No
64	Healthcare Control	No	No	No	No	No	Yes	No	Yes	Yes	No	No
65	Healthcare Control	No	No	No	No	No	Yes	No	No	No	No	No
66	Healthcare Control	No	No	No	No	No	No	No	No	No	No	No
67	Healthcare Control	No	No	No	No	No	No	No	No	No	No	No
68	Healthcare Control	No	No	No	No	No	No	No	No	No	No	No
69	Healthcare Control	No	No	No	No	No	No	No	No	Yes	No	No
70	Healthcare Control	No	No	No	No	No	Yes	No	Yes	No	No	No
71	IMIDs Cytokine INH	No	No	No	Yes	No	Yes	Yes	Yes	No	No	Yes
72	IMIDs Cytokine INH	Yes	Yes	No	Yes	No	Yes	No	No	No	No	No
73	IMIDs Non-Cytokine INH	NA	No	No	No	NA	NA	Yes	No	No	No	No
74	IMIDs Non-Cytokine INH	NA	No	No	No	NA	NA	No	No	No	No	No
75	Healthcare Control	No	No	No	No	No	No	No	No	Yes	No	No
76	IMIDs Non-Cytokine INH	NA	Yes	Yes	No	NA	NA	No	Yes	No	No	Yes
77	IMIDs Cytokine INH	No	No	No	No	No	No	No	No	No	No	No
78	IMIDs Cytokine INH	No	No	No	Yes	Yes	Yes	Yes	Yes	No	No	No
79	IMIDs Non-Cytokine INH	NA	No	No	No	NA	NA	Yes	Yes	No	Yes	No
80	IMIDs Non-Cytokine INH	NA	No	No	No	NA	NA	No	No	No	No	No
81	IMIDs Cytokine INH	No	Yes	No	No	No	No	No	No	No	No	No
82	IMIDs Cytokine INH	No	Yes	No	No	No	Yes	No	No	Yes	No	No
83	IMIDs Cytokine INH	No	No	No	Yes	Yes	Yes	No	No	Yes	No	No
84	IMIDs Non-Cytokine INH	No	No	No	No	Yes	Yes	No	Yes	Yes	Yes	No
85	IMIDs Cytokine INH	No	Yes	No	Yes	Yes	No	No	No	No	No	No
86	IMIDs Non-Cytokine INH	No	No	No	No	No	No	No	No	No	No	Yes
87	IMIDs Non-Cytokine INH	NA	Yes	Yes	No	NA	NA	No	No	No	No	Yes
88	Healthcare Control	No	No	No	No	No	No	No	No	No	No	No
89	IMIDs Non-Cytokine INH	NA	Yes	Yes	No	NA	NA	No	No	No	No	No
90	Healthcare Control	No	No	No	No	No	Yes	No	No	Yes	No	No
91	IMIDs Cytokine INH	No	No	No	No	No	Yes	No	No	No	No	No
92	Healthcare Control	No	No	No	No	Yes	Yes	No	No	Yes	No	No
93	Healthcare Control	No	No	No	No	No	Yes	No	No	No	No	No
94	IMIDs Cytokine INH	No	No	No	Yes	No	Yes	No	Yes	Yes	No	Yes
95	IMIDs Non-Cytokine INH	No	No	No	No	No	No	No	No	No	No	No
96	Healthcare Control	No	No	No	No	No	No	No	No	No	No	No
97	IMIDs Non-Cytokine INH	No	No	No	No	No	No	No	Yes	No	No	No
98	IMIDs Cytokine INH	No	No	No	Yes	No	No	No	No	Yes	No	Yes
99	Healthcare Control	No	No	No	No	No	Yes	No	No	No	No	No
100	IMIDs Cytokine INH	No	No	No	No	No	No	No	No	No	No	No
101	IMIDs Cytokine INH	No	No	No	No	No	No	No	No	No	No	No
102	IMIDs Non-Cytokine INH	NA	Yes	No	No	NA	NA	No	Yes	Yes	Yes	No
103	IMIDs Cytokine INH	No	Yes	No	No	No	No	No	No	No	No	No
104	IMIDs Non-Cytokine INH	NA	No	No	No	NA	NA	No	No	No	No	No
105	Healthcare Control	No	No	No	No	No	No	No	No	No	No	No
106	IMIDs Non-Cytokine INH	Yes	No	No	No	Yes	No	No	No	No	No	No
107	IMIDs Non-Cytokine INH	No	No	No	No	No	Yes	No	No	No	No	No
108	IMIDs Non-Cytokine INH	No	No	No	No	No	No	No	No	No	No	No
109	Healthcare Control	No	No	No	No	Yes	Yes	No	No	No	No	No
110	IMIDs Non-Cytokine INH	No	Yes	Yes	No	No	No	No	No	No	No	No
111	IMIDs Cytokine INH	No	Yes	No	Yes	Yes	No	No	No	Yes	Yes	Yes
112	IMIDs Cytokine INH	No	Yes	No	No	Yes	No	No	No	Yes	No	No
113	IMIDs Non-Cytokine INH	No	No	No	No	No	No	No	No	No	No	No
114	IMIDs Cytokine INH	No	No	No	No	No	Yes	No	No	No	No	No
115	IMIDs Non-Cytokine INH	No	No	No	No	No	Yes	No	No	No	No	No
116	IMIDs Cytokine INH	No	No	No	No	Yes	No	No	No	No	No	Yes
117	IMIDs Non-Cytokine INH	Yes	No	Yes	Yes	No	Yes	No	No	No	No	No
118	IMIDs Cytokine INH	No	No	No	No	No	Yes	No	No	No	No	No
119	Healthcare Control	No	No	No	No	No	No	No	No	No	No	No
120	IMIDs Cytokine INH	NA	No	No	No	NA	NA	No	No	No	No	No
121	Healthcare Control	No	No	No	No	No	No	No	No	Yes	No	No
122	Healthcare Control	No	No	No	No	Yes	No	No	No	No	No	No
123	Healthcare Control	No	No	No	No	Yes	Yes	No	No	Yes	No	No
124	IMIDs Cytokine INH	No	No	No	Yes	No	Yes	No	Yes	No	No	No
125	IMIDs Cytokine INH	No	No	No	No	No	No	No	No	No	No	No
126	IMIDs Cytokine INH	No	Yes	No	Yes	Yes	No	Yes	Yes	Yes	No	No
127	IMIDs Cytokine INH	No	Yes	No	No	Yes	No	No	No	No	No	No
128	IMIDs Cytokine INH	No	No	No	No	No	No	No	No	Yes	No	No
129	Healthcare Control	No	No	No	No	No	No	No	No	Yes	No	No
130	IMIDs Cytokine INH	No	No	No	No	Yes	No	No	No	No	No	No
131	IMIDs Cytokine INH	Yes	No	No	No	No	No	No	No	No	No	No
132	IMIDs Non-Cytokine INH	No	No	No	No	No	No	No	No	No	No	No
133	IMIDs Non-Cytokine INH	Yes	Yes	Yes	No	Yes	Yes	No	Yes	Yes	No	No
134	IMIDs Cytokine INH	No	No	No	No	No	No	No	No	No	No	No
135	IMIDs Non-Cytokine INH	NA	No	No	No	NA	NA	Yes	No	No	No	Yes
136	IMIDs Non-Cytokine INH	NA	No	No	No	NA	NA	No	No	No	No	No
137	IMIDs Non-Cytokine INH	NA	Yes	No	Yes	NA	NA	Yes	No	No	No	No
138	Healthcare Control	No	No	No	No	No	No	No	No	No	No	No
139	IMIDs Non-Cytokine INH	No	No	No	No	No	No	No	No	No	No	No
140	IMIDs Non-Cytokine INH	NA	Yes	Yes	No	NA	NA	No	Yes	Yes	No	No
141	IMIDs Cytokine INH	No	No	No	No	Yes	No	No	Yes	No	No	No
142	IMIDs Non-Cytokine INH	NA	No	No	No	NA	NA	No	No	No	No	No
143	Healthcare Control	No	No	No	No	No	No	No	No	No	No	No
144	IMIDs Cytokine INH	No	No	No	No	No	Yes	Yes	Yes	No	No	No
145	Healthcare Control	No	No	No	No	Yes	Yes	No	Yes	No	No	No
146	IMIDs Cytokine INH	No	Yes	No	Yes	No	Yes	Yes	Yes	No	Yes	No
147	IMIDs Non-Cytokine INH	No	No	No	No	No	No	No	No	Yes	No	No
148	IMIDs Cytokine INH	No	No	No	No	No	No	No	No	No	No	No
149	Healthcare Control	No	Yes	No	No	Yes	No	No	No	No	No	No
150	IMIDs Cytokine INH	No	No	No	No	No	Yes	No	No	Yes	No	No
151	IMIDs Cytokine INH	No	No	No	No	No	No	No	No	No	No	No
152	IMIDs Cytokine INH	No	No	Yes	No	No	No	No	Yes	Yes	No	Yes
153	Healthcare Control	No	No	No	No	No	No	No	No	No	No	No
154	IMIDs Cytokine INH	No	No	No	Yes	Yes	Yes	No	No	No	No	Yes
155	IMIDs Cytokine INH	No	No	No	Yes	Yes	No	No	No	No	No	No
156	IMIDs Cytokine INH	No	No	No	No	No	No	No	No	No	No	No
157	IMIDs Cytokine INH	No	No	No	No	No	No	No	No	No	No	No
158	IMIDs Cytokine INH	No	No	No	No	No	No	No	No	No	No	No
159	IMIDs Cytokine INH	No	No	No	No	No	No	No	No	No	No	No
160	IMIDs Cytokine INH	No	No	No	No	Yes	No	No	No	No	No	No
161	Healthcare Control	No	No	No	No	No	No	No	No	No	No	No
162	IMIDs Non-Cytokine INH	NA	No	No	No	NA	NA	No	No	No	No	No
163	IMIDs Cytokine INH	No	No	No	No	No	Yes	No	No	No	No	No
164	IMIDs Non-Cytokine INH	NA	No	No	No	NA	NA	No	No	Yes	No	No
165	IMIDs Cytokine INH	No	No	No	No	No	No	No	Yes	Yes	No	No
166	IMIDs Non-Cytokine INH	NA	No	No	No	NA	NA	No	No	Yes	Yes	No
167	IMIDs Cytokine INH	Yes	No	No	No	No	No	No	No	Yes	No	No
168	Healthcare Control	NA	NA	NA	NA	NA	No	NA	NA	NA	NA	NA
169	IMIDs Non-Cytokine INH	NA	No	No	No	NA	NA	No	No	No	No	No
170	IMIDs Cytokine INH	No	No	No	No	No	No	No	No	Yes	No	No
171	IMIDs Non-Cytokine INH	NA	No	No	No	NA	NA	No	No	No	No	No
172	IMIDs Non-Cytokine INH	NA	No	No	No	NA	NA	No	Yes	Yes	Yes	No
173	IMIDs Non-Cytokine INH	No	No	No	No	Yes	No	No	Yes	Yes	No	No
174	IMIDs Non-Cytokine INH	No	No	No	No	Yes	No	No	No	Yes	No	No
175	IMIDs Cytokine INH	Yes	No	Yes	No	Yes	Yes	No	Yes	Yes	No	No
176	IMIDs Cytokine INH	No	Yes	No	No	No	Yes	No	Yes	Yes	No	No
177	IMIDs Cytokine INH	No	No	No	Yes	Yes	Yes	No	Yes	Yes	No	No
178	IMIDs Non-Cytokine INH	No	No	No	No	No	No	No	No	No	No	No
179	IMIDs Non-Cytokine INH	No	No	No	No	No	Yes	No	No	No	No	No
180	IMIDs Cytokine INH	No	No	No	No	No	No	No	No	No	No	No
181	IMIDs Cytokine INH	No	No	No	No	Yes	Yes	No	No	No	No	No
182	IMIDs Cytokine INH	No	No	No	No	No	No	No	No	No	No	No
183	IMIDs Cytokine INH	Yes	Yes	No	No	Yes	Yes	No	No	No	No	Yes
184	IMIDs Cytokine INH	No	No	No	No	No	No	No	No	No	No	No
185	IMIDs Cytokine INH	Yes	No	No	No	No	No	No	No	No	No	No
186	Healthcare Control	No	No	No	No	No	Yes	No	No	No	No	No
187	IMIDs Non-Cytokine INH	No	No	No	No	No	No	No	No	No	No	No
188	IMIDs Cytokine INH	No	No	No	No	No	Yes	No	No	No	No	No
189	IMIDs Cytokine INH	No	No	Yes	Yes	Yes	No	Yes	Yes	Yes	No	No
190	IMIDs Cytokine INH	No	No	Yes	No	No	No	No	No	No	No	No
191	IMIDs Cytokine INH	No	No	No	No	No	Yes	No	No	No	No	No
192	IMIDs Cytokine INH	No	No	No	Yes	No	No	No	No	No	No	No
193	IMIDs Cytokine INH	Yes	No	No	No	No	No	No	No	No	No	No
194	IMIDs Non-Cytokine INH	No	Yes	Yes	Yes	Yes	No	Yes	Yes	No	Yes	No
195	IMIDs Cytokine INH	No	No	No	No	No	No	No	No	No	No	No
196	IMIDs Cytokine INH	No	No	No	No	Yes	No	No	No	No	No	No
197	Healthcare Control	No	No	No	No	No	No	No	No	No	No	No
198	IMIDs Cytokine INH	No	No	No	No	No	Yes	No	No	No	No	Yes
199	IMIDs Cytokine INH	No	No	No	No	No	No	No	No	No	No	No
200	IMIDs Cytokine INH	No	No	No	No	No	No	No	No	No	No	No
201	IMIDs Cytokine INH	No	Yes	No	No	Yes	Yes	No	No	No	No	Yes
202	IMIDs Cytokine INH	No	No	No	No	Yes	Yes	No	No	No	No	No
203	IMIDs Cytokine INH	No	No	No	No	No	No	No	No	No	No	No
204	IMIDs Cytokine INH	No	No	No	No	No	No	No	No	No	No	No
205	IMIDs Cytokine INH	No	Yes	No	No	Yes	No	Yes	No	Yes	No	No
206	IMIDs Cytokine INH	No	No	No	No	No	No	No	No	No	No	No
207	Healthcare Control	No	No	No	Yes	No	No	No	No	Yes	No	Yes
208	IMIDs Non-Cytokine INH	Yes	Yes	No	Yes	Yes	Yes	Yes	Yes	Yes	No	No
209	IMIDs Cytokine INH	No	No	No	No	Yes	Yes	No	No	No	No	No
210	IMIDs Cytokine INH	No	No	No	No	No	No	No	No	No	No	No
211	IMIDs Cytokine INH	No	No	No	No	Yes	Yes	No	No	No	No	No
212	IMIDs Cytokine INH	No	No	No	No	No	No	No	No	No	No	No
213	IMIDs Cytokine INH	No	No	No	No	Yes	Yes	Yes	No	No	No	No
214	IMIDs Cytokine INH	Yes	No	No	Yes	Yes	Yes	No	No	No	No	No
215	Healthcare Control	No	No	No	No	No	No	No	No	No	No	No
216	Healthcare Control	No	No	No	No	No	Yes	No	No	No	No	No
217	Healthcare Control	No	No	No	No	No	No	No	No	No	No	No
218	Healthcare Control	No	No	No	No	No	Yes	No	Yes	No	No	No
219	IMIDs Cytokine INH	No	No	No	No	No	No	No	No	No	No	No
220	IMIDs Cytokine INH	No	No	Yes	No	No	No	No	Yes	Yes	No	No
221	IMIDs Cytokine INH	No	No	No	No	No	No	No	No	No	No	No
222	Healthcare Control	No	No	No	No	No	No	Yes	Yes	Yes	No	No
223	Healthcare Control	No	Yes	No	Yes	Yes	Yes	No	No	No	No	No
224	IMIDs Cytokine INH	Yes	Yes	No	No	No	Yes	No	No	No	No	No
225	Healthcare Control	No	No	No	No	No	No	No	No	No	No	No
226	IMIDs Non-Cytokine INH	NA	Yes	Yes	No	NA	NA	No	No	No	No	No
227	Healthcare Control	No	Yes	No	No	No	Yes	No	No	No	No	No
228	Healthcare Control	No	No	No	No	No	Yes	No	No	No	No	No
229	Non-Healthcare Control	No	No	No	No	No	Yes	No	No	No	No	No
230	Healthcare Control	No	No	No	No	No	No	No	No	No	No	No
231	Healthcare Control	No	No	No	Yes	No	Yes	No	No	Yes	No	No
232	Healthcare Control	No	No	No	No	Yes	No	No	No	No	No	No
233	Healthcare Control	No	No	No	No	No	No	No	No	No	No	No
234	IMIDs Non-Cytokine INH	No	No	No	No	No	No	No	No	No	No	No
235	Healthcare Control	No	Yes	No	Yes	No	Yes	No	No	Yes	No	No
236	Healthcare Control	No	No	No	No	Yes	Yes	No	Yes	Yes	No	No
237	IMIDs Cytokine INH	No	No	No	No	No	No	No	No	No	No	No
238	Healthcare Control	No	No	No	Yes	Yes	No	No	No	No	No	No
239	Healthcare Control	No	No	No	No	Yes	Yes	No	Yes	No	No	No
240	Healthcare Control	No	No	No	No	No	Yes	No	No	No	No	No
241	IMIDs Non-Cytokine INH	No	Yes	Yes	Yes	Yes	No	No	Yes	No	No	No
242	Healthcare Control	No	No	No	No	Yes	Yes	No	No	No	No	No
243	Healthcare Control	No	Yes	Yes	Yes	Yes	No	No	No	No	No	Yes
244	IMIDs Non-Cytokine INH	No	No	No	No	No	No	No	No	No	No	No
245	Healthcare Control	No	No	No	Yes	No	Yes	No	Yes	Yes	No	No
246	IMIDs Non-Cytokine INH	No	No	No	No	No	No	No	No	No	No	No
247	IMIDs Non-Cytokine INH	No	Yes	No	No	No	No	No	No	Yes	No	No
248	Healthcare Control	No	No	No	No	No	Yes	No	No	No	No	No
249	IMIDs Cytokine INH	No	No	No	Yes	Yes	No	No	No	No	No	Yes
250	Healthcare Control	No	No	No	No	Yes	No	No	No	No	No	No
251	IMIDs Non-Cytokine INH	No	No	No	No	No	No	No	No	No	No	No
252	Healthcare Control	No	No	No	No	No	No	No	No	Yes	No	No
253	Healthcare Control	No	No	No	No	No	No	No	No	Yes	No	No
254	Healthcare Control	No	No	No	No	No	No	No	No	No	No	No
255	Healthcare Control	No	No	No	No	No	No	No	No	No	No	No
256	Healthcare Control	No	No	No	No	No	No	No	No	No	No	No
257	Healthcare Control	No	No	No	No	No	No	No	No	No	No	No
258	Healthcare Control	No	No	No	No	No	No	No	No	No	No	No
259	Healthcare Control	No	No	No	No	No	No	No	No	No	No	No
260	Healthcare Control	No	No	No	Yes	No	No	No	No	No	No	No
261	Healthcare Control	No	No	No	No	Yes	Yes	No	No	Yes	No	Yes
262	Healthcare Control	No	No	No	No	No	Yes	No	No	No	No	No
263	Healthcare Control	No	No	No	No	Yes	No	No	No	No	No	No
264	Healthcare Control	No	No	No	Yes	No	No	No	No	No	No	No
265	Healthcare Control	No	No	No	No	No	Yes	No	No	No	No	No
266	Healthcare Control	No	No	No	No	Yes	Yes	No	No	Yes	No	No
267	IMIDs Non-Cytokine INH	No	No	No	No	No	Yes	No	No	No	No	No
268	Healthcare Control	No	No	No	No	No	Yes	No	No	No	No	Yes
269	Healthcare Control	No	Yes	No	No	Yes	Yes	No	No	No	No	No
270	Healthcare Control	No	No	No	No	No	No	No	Yes	Yes	No	No
271	Healthcare Control	No	No	No	No	Yes	Yes	No	Yes	No	No	No
272	IMIDs Cytokine INH	No	No	No	No	No	Yes	Yes	Yes	No	No	No
273	Healthcare Control	No	Yes	Yes	Yes	Yes	Yes	Yes	Yes	Yes	No	No
274	IMIDs Cytokine INH	No	No	No	No	No	No	No	No	No	No	No
275	Healthcare Control	No	No	No	No	No	No	No	No	No	No	No
276	Healthcare Control	No	No	No	No	No	Yes	No	No	Yes	No	No
277	IMIDs Cytokine INH	No	Yes	No	Yes	Yes	Yes	No	No	No	Yes	Yes
278	Healthcare Control	No	No	No	No	No	No	No	Yes	No	No	No
279	Healthcare Control	No	No	No	No	Yes	No	No	Yes	No	No	No
280	IMIDs Cytokine INH	No	No	No	No	No	Yes	No	No	No	No	No
281	Healthcare Control	No	No	No	No	No	No	No	No	No	No	No
282	IMIDs Cytokine INH	No	No	No	No	No	No	No	No	No	No	No
283	Healthcare Control	No	No	No	No	No	No	No	No	No	No	Yes
284	Healthcare Control	No	No	No	No	Yes	Yes	No	No	Yes	No	No
285	IMIDs Cytokine INH	Yes	No	No	Yes	Yes	Yes	No	No	No	No	Yes
286	Healthcare Control	No	No	No	No	Yes	Yes	No	No	No	No	No
287	Healthcare Control	No	No	No	No	No	Yes	No	No	No	No	No
288	IMIDs Non-Cytokine INH	NA	No	No	No	NA	NA	No	No	No	No	No
289	IMIDs Cytokine INH	No	No	No	No	Yes	No	No	Yes	No	No	No
290	IMIDs Non-Cytokine INH	NA	No	No	No	NA	NA	No	No	No	No	No
291	Healthcare Control	No	No	No	Yes	No	No	No	No	No	No	No
292	IMIDs Cytokine INH	No	No	No	No	No	Yes	No	No	Yes	No	No
293	IMIDs Cytokine INH	No	No	No	No	No	No	No	No	No	No	No
294	Healthcare Control	No	No	No	No	No	No	No	Yes	No	No	No
295	IMIDs Cytokine INH	No	No	No	No	No	No	No	No	No	No	No
296	Healthcare Control	No	No	No	No	Yes	Yes	No	Yes	Yes	No	No
297	IMIDs Cytokine INH	No	No	No	No	Yes	Yes	No	No	No	No	Yes
298	Healthcare Control	No	No	No	No	No	Yes	No	No	Yes	No	No
299	IMIDs Cytokine INH	No	No	No	No	No	Yes	No	No	No	No	No
300	Non-Healthcare Control	No	No	No	No	Yes	No	No	Yes	No	No	No
301	IMIDs Non-Cytokine INH	Yes	No	No	No	No	No	No	No	No	No	No
302	IMIDs Non-Cytokine INH	No	No	No	No	No	Yes	No	No	No	No	No
303	IMIDs Cytokine INH	No	No	No	No	No	No	No	No	No	No	No
304	IMIDs Non-Cytokine INH	No	No	No	No	No	No	No	No	No	No	No
305	IMIDs Non-Cytokine INH	No	No	No	No	No	No	No	No	No	No	No
306	IMIDs Non-Cytokine INH	Yes	No	No	No	No	No	No	No	Yes	No	No
307	IMIDs Non-Cytokine INH	No	No	No	No	No	No	No	No	No	No	No
308	IMIDs Cytokine INH	No	Yes	No	No	No	No	No	No	No	No	No
309	IMIDs Non-Cytokine INH	No	No	No	No	No	Yes	Yes	No	No	No	No
310	IMIDs Non-Cytokine INH	No	No	No	No	No	No	No	No	No	No	No
311	IMIDs Cytokine INH	NA	No	No	No	NA	NA	No	No	No	No	No
312	IMIDs Non-Cytokine INH	No	No	No	No	No	No	No	No	No	No	Yes
313	IMIDs Cytokine INH	No	No	No	No	No	No	No	No	No	No	No
314	IMIDs Non-Cytokine INH	Yes	No	No	No	No	Yes	No	No	No	No	No
315	Non-Healthcare Control	No	No	Yes	Yes	Yes	No	No	No	Yes	No	Yes
316	Non-Healthcare Control	No	No	No	No	No	Yes	No	Yes	No	No	No
317	IMIDs Cytokine INH	Yes	No	No	No	No	No	No	Yes	No	No	No
318	IMIDs Non-Cytokine INH	NA	Yes	No	No	NA	NA	Yes	No	No	No	No
319	Healthcare Control	No	No	Yes	No	No	Yes	No	Yes	Yes	No	Yes
320	Healthcare Control	No	No	No	Yes	Yes	Yes	No	No	No	No	Yes
321	IMIDs Cytokine INH	No	No	No	No	No	No	No	No	No	No	No
322	IMIDs Cytokine INH	No	No	No	No	Yes	Yes	No	Yes	No	No	No
323	IMIDs Non-Cytokine INH	NA	No	No	Yes	NA	NA	No	No	No	No	No
324	IMIDs Cytokine INH	No	No	No	No	No	Yes	No	No	No	No	No
325	IMIDs Cytokine INH	No	No	No	No	No	No	No	No	Yes	No	No
326	IMIDs Cytokine INH	No	No	No	No	No	Yes	No	No	No	No	No
327	IMIDs Cytokine INH	No	No	No	No	No	Yes	No	Yes	Yes	No	No
328	Healthcare Control	No	No	No	No	No	Yes	No	Yes	Yes	No	No
329	IMIDs Cytokine INH	No	No	No	No	No	No	No	No	No	No	No
330	IMIDs Cytokine INH	No	No	No	No	Yes	No	No	No	Yes	No	Yes
331	IMIDs Cytokine INH	No	No	No	No	No	No	No	No	No	No	No
332	IMIDs Non-Cytokine INH	No	No	No	No	No	No	No	No	No	No	No
333	IMIDs Non-Cytokine INH	NA	No	No	No	NA	NA	No	No	Yes	No	No
334	Healthcare Control	No	Yes	No	Yes	No	Yes	No	No	Yes	No	No
335	Healthcare Control	No	No	No	No	No	No	No	No	No	No	No
336	IMIDs Cytokine INH	No	No	No	No	No	No	No	No	Yes	No	Yes
337	IMIDs Non-Cytokine INH	No	No	No	No	No	No	No	No	No	No	No
338	IMIDs Cytokine INH	No	No	No	No	No	No	No	No	No	No	No
339	IMIDs Cytokine INH	No	No	No	No	No	No	No	No	No	No	No
340	IMIDs Non-Cytokine INH	No	No	No	No	No	No	No	No	No	No	No
341	IMIDs Cytokine INH	No	No	No	No	No	No	No	No	No	No	No
342	IMIDs Cytokine INH	No	No	No	No	No	No	No	No	No	No	No
343	IMIDs Non-Cytokine INH	No	No	No	No	No	No	No	No	No	No	No
344	IMIDs Cytokine INH	No	No	No	No	No	No	No	No	No	No	No
345	IMIDs Non-Cytokine INH	No	No	No	No	No	No	No	No	No	No	No
346	IMIDs Non-Cytokine INH	Yes	No	No	No	Yes	Yes	No	No	No	No	No
347	IMIDs Cytokine INH	No	No	No	No	No	Yes	No	No	No	No	No
348	IMIDs Non-Cytokine INH	No	Yes	No	Yes	Yes	Yes	No	No	No	No	No
349	Healthcare Control	No	No	No	Yes	Yes	Yes	No	No	Yes	No	No
350	IMIDs Cytokine INH	No	Yes	Yes	Yes	No	No	Yes	Yes	Yes	Yes	Yes
351	IMIDs Non-Cytokine INH	No	No	No	No	No	No	No	No	No	No	No
352	Healthcare Control	No	No	No	Yes	Yes	No	No	No	Yes	No	No
353	IMIDs Cytokine INH	No	No	No	No	No	Yes	No	No	No	No	No
354	IMIDs Non-Cytokine INH	No	No	No	No	No	No	No	No	No	No	No
355	IMIDs Cytokine INH	No	No	No	No	No	No	No	No	No	No	No
356	IMIDs Cytokine INH	Yes	Yes	No	Yes	Yes	Yes	Yes	No	Yes	Yes	No
357	IMIDs Cytokine INH	No	No	No	No	No	No	Yes	No	No	No	No
358	IMIDs Non-Cytokine INH	No	No	No	No	No	No	No	No	No	No	No
359	IMIDs Non-Cytokine INH	No	No	No	No	Yes	No	No	No	No	No	No
360	Healthcare Control	No	No	No	No	Yes	Yes	No	No	No	No	Yes
361	IMIDs Cytokine INH	No	No	No	No	No	No	No	No	No	No	No
362	Healthcare Control	No	No	No	No	No	No	No	Yes	No	No	No
363	Non-Healthcare Control	Yes	No	No	Yes	Yes	Yes	Yes	Yes	Yes	Yes	Yes
364	Non-Healthcare Control	No	No	No	No	Yes	Yes	No	No	No	No	Yes
365	IMIDs Cytokine INH	No	No	No	No	No	No	No	No	No	No	No
366	Non-Healthcare Control	No	No	No	No	No	No	No	Yes	No	No	No
367	Non-Healthcare Control	No	No	Yes	No	No	No	No	Yes	Yes	No	Yes
368	Non-Healthcare Control	No	Yes	Yes	Yes	No	No	No	Yes	Yes	No	No
369	Non-Healthcare Control	No	No	No	No	No	Yes	No	Yes	Yes	No	No
370	Non-Healthcare Control	Yes	No	Yes	No	Yes	Yes	No	Yes	No	No	Yes
371	Non-Healthcare Control	No	No	No	Yes	No	Yes	No	No	Yes	No	No
372	Healthcare Control	No	Yes	No	No	No	No	No	Yes	Yes	No	No
373	Non-Healthcare Control	No	No	No	No	No	No	No	No	No	No	Yes
374	Healthcare Control	No	No	No	Yes	No	No	No	No	Yes	No	No
375	Healthcare Control	No	No	No	No	No	Yes	No	Yes	No	No	No
376	Healthcare Control	No	No	No	No	Yes	Yes	No	No	No	No	Yes
377	Healthcare Control	No	No	No	No	No	Yes	No	No	No	No	No
378	Healthcare Control	No	No	No	No	Yes	Yes	No	No	Yes	No	No
379	IMIDs Cytokine INH	No	Yes	No	No	No	No	No	No	No	No	No
380	Healthcare Control	No	Yes	No	No	Yes	Yes	No	Yes	No	No	Yes
381	Healthcare Control	Yes	Yes	Yes	Yes	Yes	Yes	No	Yes	Yes	No	Yes
382	Healthcare Control	No	Yes	No	Yes	Yes	Yes	No	No	No	No	Yes
383	Healthcare Control	No	No	No	Yes	Yes	Yes	No	Yes	Yes	No	No
384	Non-Healthcare Control	No	No	No	No	Yes	Yes	No	Yes	Yes	No	No
385	IMIDs Non-Cytokine INH	NA	No	No	No	NA	NA	No	No	No	No	No
386	Non-Healthcare Control	No	No	No	Yes	Yes	Yes	No	Yes	Yes	No	No
387	Healthcare Control	No	No	No	No	No	Yes	No	No	Yes	No	No
388	Healthcare Control	No	No	No	No	No	Yes	No	No	No	No	No
389	Non-Healthcare Control	No	No	Yes	No	Yes	No	No	Yes	Yes	No	No
390	Non-Healthcare Control	No	No	No	No	No	Yes	No	No	No	No	No
391	IMIDs Non-Cytokine INH	NA	Yes	No	No	NA	NA	No	No	No	No	No
392	Healthcare Control	Yes	Yes	No	Yes	Yes	Yes	No	Yes	Yes	No	No
393	IMIDs Non-Cytokine INH	No	No	No	No	No	Yes	No	No	No	No	No
394	Healthcare Control	Yes	No	No	Yes	Yes	Yes	Yes	Yes	Yes	Yes	No
395	Healthcare Control	No	No	No	Yes	Yes	No	No	No	Yes	No	No
396	IMIDs Cytokine INH	No	No	No	No	No	No	No	No	No	No	No
397	IMIDs Cytokine INH	Yes	Yes	No	Yes	No	No	No	No	No	No	Yes
398	IMIDs Non-Cytokine INH	No	No	No	No	Yes	No	No	No	No	No	No
399	IMIDs Cytokine INH	NA	NA	NA	NA	NA	No	NA	NA	NA	NA	NA
400	IMIDs Non-Cytokine INH	NA	No	No	No	NA	NA	No	No	No	No	No
401	IMIDs Non-Cytokine INH	No	No	No	No	Yes	No	No	No	No	No	No
402	IMIDs Non-Cytokine INH	NA	NA	NA	NA	NA	NA	NA	NA	NA	NA	NA
403	IMIDs Non-Cytokine INH	No	No	No	Yes	No	No	No	No	No	No	No
404	IMIDs Cytokine INH	No	No	No	Yes	Yes	No	No	No	Yes	No	No
405	IMIDs Non-Cytokine INH	No	No	No	No	No	No	No	No	No	No	No
406	IMIDs Non-Cytokine INH	No	No	No	Yes	No	No	No	No	No	No	No
407	IMIDs Cytokine INH	No	No	No	No	No	No	No	No	No	No	No
408	IMIDs Non-Cytokine INH	No	No	No	Yes	Yes	Yes	No	Yes	No	No	Yes
409	Non-Healthcare Control	Yes	No	No	Yes	Yes	No	No	Yes	Yes	No	No
410	Non-Healthcare Control	Yes	No	No	Yes	No	No	No	Yes	Yes	No	No
411	Non-Healthcare Control	No	No	No	No	No	No	No	No	No	No	No
412	Non-Healthcare Control	No	No	No	No	No	No	No	No	No	No	No
413	Non-Healthcare Control	No	No	No	No	No	No	No	No	No	No	No
414	Non-Healthcare Control	No	No	No	No	No	No	No	No	No	No	Yes
415	Non-Healthcare Control	No	No	No	No	No	No	No	No	No	No	No
416	Non-Healthcare Control	No	No	No	No	Yes	No	No	No	No	No	No
417	Healthcare Control	No	No	No	No	No	No	No	No	No	No	No
418	Healthcare Control	No	No	No	No	Yes	Yes	No	Yes	No	No	No
419	Non-Healthcare Control	Yes	Yes	Yes	Yes	Yes	Yes	Yes	Yes	Yes	No	No
420	Healthcare Control	Yes	Yes	Yes	Yes	Yes	Yes	Yes	Yes	Yes	No	No
421	Non-Healthcare Control	No	Yes	Yes	Yes	Yes	Yes	No	Yes	Yes	No	No
422	Non-Healthcare Control	No	No	No	No	No	No	No	No	Yes	No	No
423	Non-Healthcare Control	No	No	No	No	No	Yes	No	Yes	Yes	No	No
424	Non-Healthcare Control	No	No	No	No	No	Yes	No	No	Yes	No	No
425	Non-Healthcare Control	No	No	No	No	No	Yes	Yes	No	No	No	No
426	Non-Healthcare Control	No	No	No	No	No	Yes	No	No	No	No	No
427	Non-Healthcare Control	No	No	No	No	No	Yes	No	No	No	No	No
428	Non-Healthcare Control	No	No	No	No	No	Yes	No	Yes	Yes	No	No
429	Non-Healthcare Control	No	No	No	No	No	No	No	Yes	Yes	No	No
430	Non-Healthcare Control	No	No	No	No	No	No	No	No	No	No	No
431	Non-Healthcare Control	No	No	No	Yes	Yes	No	No	No	No	No	No
432	Healthcare Control	No	No	No	No	No	No	No	No	No	No	No
433	Healthcare Control	No	No	No	Yes	Yes	No	No	No	Yes	No	No
434	Healthcare Control	No	No	No	Yes	No	Yes	No	Yes	Yes	No	No
435	Healthcare Control	No	No	No	Yes	Yes	Yes	No	No	No	Yes	No
436	Healthcare Control	No	No	No	Yes	Yes	Yes	No	No	Yes	No	No
437	Non-Healthcare Control	No	No	No	No	No	No	No	No	No	No	No
438	IMIDs Cytokine INH	NA	No	No	No	NA	NA	No	No	No	No	No
439	Non-Healthcare Control	No	No	No	No	No	No	No	No	No	No	No
440	Healthcare Control	No	No	No	No	No	No	No	No	No	No	No
441	Healthcare Control	No	No	No	No	No	No	No	No	No	No	No
442	Non-Healthcare Control	No	No	No	Yes	No	No	No	No	Yes	No	No
443	Healthcare Control	No	No	No	No	No	No	No	No	No	No	No
444	Non-Healthcare Control	No	No	No	Yes	Yes	Yes	No	No	Yes	No	No
445	Non-Healthcare Control	No	No	No	No	No	No	No	No	Yes	Yes	No
446	Healthcare Control	No	No	No	Yes	No	No	No	Yes	No	No	No
447	Healthcare Control	No	No	No	No	Yes	No	No	No	No	No	Yes
448	Healthcare Control	No	No	No	No	No	No	No	No	No	No	No
449	Healthcare Control	No	No	No	No	No	No	No	No	No	No	No
450	Healthcare Control	Yes	Yes	No	Yes	Yes	Yes	No	No	No	No	Yes
451	Healthcare Control	No	No	No	No	No	Yes	No	No	No	No	No
452	Healthcare Control	No	No	No	No	Yes	No	No	No	No	No	Yes
453	Healthcare Control	No	No	No	No	No	No	No	No	Yes	No	No
454	Healthcare Control	No	No	No	No	No	No	No	No	Yes	No	No
455	IMIDs Non-Cytokine INH	No	No	No	No	No	No	No	No	No	No	No
456	IMIDs Cytokine INH	No	No	No	No	Yes	No	No	Yes	No	No	No
457	IMIDs Cytokine INH	No	No	No	No	No	Yes	No	Yes	No	No	No
458	IMIDs Cytokine INH	No	No	No	No	No	No	No	No	No	No	No
459	IMIDs Cytokine INH	No	No	No	No	No	No	No	No	No	No	No
460	IMIDs Cytokine INH	No	No	No	No	No	No	No	No	No	No	No
461	Healthcare Control	No	No	No	No	Yes	Yes	No	No	Yes	No	No
462	Healthcare Control	No	No	No	No	No	No	No	No	No	No	No
463	Healthcare Control	No	No	No	No	No	No	No	No	No	No	No
464	IMIDs Non-Cytokine INH	NA	No	No	No	NA	NA	No	No	No	No	Yes
465	Healthcare Control	No	No	No	No	Yes	Yes	No	No	No	No	No
466	Healthcare Control	No	No	No	No	No	No	No	No	No	No	No
467	Healthcare Control	No	Yes	No	No	Yes	No	No	No	Yes	No	No
468	Healthcare Control	No	No	No	No	Yes	Yes	No	No	No	No	No
469	Healthcare Control	No	Yes	No	No	No	Yes	No	Yes	Yes	Yes	No
470	IMIDs Cytokine INH	Yes	No	No	No	Yes	Yes	No	No	No	No	No
471	Healthcare Control	No	No	No	No	No	No	No	No	No	No	No
472	Non-Healthcare Control	NA	NA	NA	NA	NA	No	NA	NA	NA	NA	NA
473	IMIDs Cytokine INH	No	No	No	No	No	No	No	No	No	No	No
474	IMIDs Cytokine INH	No	No	No	No	No	No	No	Yes	No	No	No
475	Non-Healthcare Control	No	No	No	No	No	Yes	No	No	No	No	No
476	Non-Healthcare Control	No	No	No	No	Yes	No	No	No	Yes	No	No
477	Healthcare Control	No	Yes	Yes	Yes	Yes	No	No	No	No	No	No
478	Healthcare Control	No	No	No	No	No	Yes	No	No	Yes	No	No
479	Healthcare Control	No	No	No	No	Yes	Yes	No	No	Yes	No	No
480	IMIDs Non-Cytokine INH	NA	No	No	No	NA	NA	No	No	No	No	No
481	IMIDs Cytokine INH	No	No	No	No	No	No	No	No	No	No	No
482	Healthcare Control	No	No	No	Yes	Yes	Yes	No	Yes	Yes	No	Yes
483	Healthcare Control	No	No	No	Yes	Yes	Yes	No	No	No	No	No
484	Healthcare Control	No	Yes	No	No	No	Yes	No	No	No	No	No
485	IMIDs Cytokine INH	No	No	No	No	No	No	No	No	No	No	No
486	Healthcare Control	No	Yes	Yes	Yes	Yes	Yes	No	Yes	Yes	No	No
487	IMIDs Cytokine INH	No	Yes	No	Yes	Yes	No	No	No	No	No	Yes
488	IMIDs Cytokine INH	No	No	No	No	No	No	No	No	No	No	No
489	Healthcare Control	No	No	No	No	No	No	No	No	No	No	No
490	Healthcare Control	No	No	No	No	No	No	No	Yes	No	No	No
491	IMIDs Cytokine INH	No	No	No	No	No	No	Yes	Yes	No	No	No
492	Healthcare Control	No	No	No	No	No	No	No	No	No	No	No
493	Healthcare Control	No	Yes	No	Yes	Yes	Yes	No	No	No	No	No
494	IMIDs Cytokine INH	No	No	No	No	No	No	No	No	No	No	No
495	Healthcare Control	No	No	No	No	Yes	No	No	No	No	No	No
496	Healthcare Control	No	No	Yes	Yes	Yes	No	No	Yes	No	No	No
497	Healthcare Control	Yes	No	Yes	Yes	No	No	Yes	Yes	No	No	No
498	Healthcare Control	No	No	No	Yes	Yes	No	No	No	No	No	Yes
499	Healthcare Control	No	No	No	No	Yes	Yes	No	Yes	No	No	No
500	IMIDs Cytokine INH	No	No	No	No	No	No	No	No	No	No	No
501	IMIDs Cytokine INH	No	No	No	No	No	Yes	No	No	Yes	No	Yes
502	Healthcare Control	No	No	No	No	No	No	No	No	No	No	No
503	Non-Healthcare Control	No	No	No	No	No	No	No	No	No	No	No
504	Healthcare Control	No	Yes	No	No	Yes	No	No	No	No	No	Yes
505	Healthcare Control	No	No	No	No	No	No	No	No	No	No	No
506	Healthcare Control	Yes	No	No	No	Yes	No	No	No	No	No	Yes
507	Non-Healthcare Control	No	No	No	No	No	No	No	No	No	No	No
508	Non-Healthcare Control	No	No	No	No	No	Yes	No	No	No	No	No
509	Non-Healthcare Control	No	No	No	No	Yes	Yes	No	No	Yes	No	No
510	Healthcare Control	No	No	No	No	No	No	Yes	No	No	No	Yes
511	Non-Healthcare Control	No	Yes	No	No	Yes	Yes	No	Yes	No	No	No
512	Healthcare Control	No	Yes	Yes	Yes	Yes	Yes	No	Yes	No	No	No
513	Non-Healthcare Control	No	No	No	No	No	No	No	No	No	No	No
514	Healthcare Control	No	No	Yes	Yes	Yes	Yes	No	Yes	Yes	No	No
515	Healthcare Control	No	No	No	No	No	Yes	No	Yes	Yes	No	No
516	Non-Healthcare Control	No	No	No	No	Yes	No	No	No	No	No	No
517	Non-Healthcare Control	NA	NA	NA	NA	NA	No	NA	NA	NA	NA	NA
518	Non-Healthcare Control	No	No	No	No	No	No	No	No	No	No	No
519	Non-Healthcare Control	Yes	Yes	Yes	Yes	Yes	No	Yes	Yes	No	No	No
520	Healthcare Control	No	No	No	No	No	No	No	No	Yes	No	No
521	Non-Healthcare Control	Yes	No	No	Yes	Yes	Yes	No	No	Yes	No	No
522	Healthcare Control	No	No	No	Yes	Yes	Yes	No	Yes	Yes	No	No
523	Healthcare Control	No	No	No	Yes	No	Yes	Yes	Yes	Yes	No	No
524	Healthcare Control	No	No	No	No	No	Yes	No	No	No	No	No
525	Healthcare Control	No	No	No	Yes	No	Yes	No	No	No	No	No
526	Healthcare Control	No	No	No	Yes	No	No	No	No	No	No	No
527	Non-Healthcare Control	No	No	No	No	No	No	No	No	No	No	No
528	Healthcare Control	No	Yes	No	Yes	Yes	Yes	No	No	No	No	No
529	Healthcare Control	No	No	No	No	No	Yes	No	No	No	No	No
530	Healthcare Control	No	No	No	No	No	Yes	No	No	No	No	No
531	Healthcare Control	No	No	No	No	No	No	No	No	No	No	No
532	Non-Healthcare Control	No	No	No	No	No	No	No	No	No	No	No
533	Non-Healthcare Control	No	No	Yes	Yes	Yes	No	No	Yes	No	No	No
534	Non-Healthcare Control	Yes	No	No	No	No	No	No	No	No	No	No
535	Healthcare Control	No	No	No	Yes	No	Yes	Yes	No	No	No	No
536	Non-Healthcare Control	No	No	Yes	Yes	Yes	Yes	No	Yes	Yes	No	No
537	Healthcare Control	No	No	No	No	No	No	No	No	No	No	No
538	Non-Healthcare Control	No	No	No	No	No	Yes	No	No	No	No	No
539	Non-Healthcare Control	No	No	No	No	No	Yes	No	No	No	No	No
540	Non-Healthcare Control	No	Yes	No	No	Yes	No	No	Yes	Yes	No	No
541	Non-Healthcare Control	No	No	No	No	No	No	No	No	No	No	No
542	IMIDs Cytokine INH	No	No	No	No	No	No	Yes	No	No	No	No
543	Non-Healthcare Control	No	No	No	No	Yes	Yes	No	No	Yes	No	No
544	Non-Healthcare Control	No	No	No	No	No	No	Yes	Yes	No	No	No
545	IMIDs Cytokine INH	No	No	No	No	No	No	No	No	No	No	No
546	IMIDs Non-Cytokine INH	No	No	No	No	No	No	No	No	No	No	No
547	Non-Healthcare Control	No	No	No	No	No	No	No	No	No	No	No
548	IMIDs Cytokine INH	No	No	No	No	No	No	No	No	No	No	No
549	IMIDs Cytokine INH	No	No	No	No	No	No	No	No	No	No	No
550	Non-Healthcare Control	No	No	No	No	No	Yes	No	No	No	No	No
551	Non-Healthcare Control	No	No	No	No	No	No	No	No	No	No	No
552	Non-Healthcare Control	No	No	No	No	No	No	No	No	No	No	No
553	Non-Healthcare Control	No	No	No	No	No	No	No	No	No	No	No
554	Non-Healthcare Control	No	No	No	No	No	No	No	No	No	No	No
555	IMIDs Cytokine INH	No	No	No	No	No	Yes	No	No	No	No	No
556	Non-Healthcare Control	No	No	No	No	No	No	No	No	No	No	No
557	Non-Healthcare Control	No	No	No	No	No	No	No	No	No	No	No
558	Non-Healthcare Control	Yes	No	No	Yes	Yes	No	No	Yes	Yes	No	Yes
559	Non-Healthcare Control	No	No	No	No	No	No	No	No	No	No	No
560	IMIDs Non-Cytokine INH	No	Yes	No	Yes	Yes	No	No	No	No	No	No
561	Non-Healthcare Control	No	No	No	No	No	No	No	Yes	No	No	No
562	Non-Healthcare Control	No	No	No	No	No	No	No	No	No	No	No
563	Non-Healthcare Control	Yes	Yes	No	No	Yes	No	No	No	No	No	No
564	Healthcare Control	No	No	No	No	No	No	No	No	No	No	No
565	Non-Healthcare Control	No	No	No	No	No	No	No	No	No	No	No
566	Healthcare Control	No	No	No	No	Yes	No	No	No	No	No	No
567	Non-Healthcare Control	No	No	No	No	No	Yes	No	No	No	No	No
568	Non-Healthcare Control	No	No	No	No	No	Yes	No	No	No	No	No
569	IMIDs Non-Cytokine INH	No	Yes	No	Yes	No	No	No	No	No	No	No
570	Non-Healthcare Control	Yes	Yes	Yes	Yes	No	No	No	Yes	No	Yes	No
571	Non-Healthcare Control	No	No	No	No	No	Yes	No	Yes	No	No	No
572	Healthcare Control	No	No	No	No	No	No	No	No	No	No	No
573	Non-Healthcare Control	No	No	No	No	No	No	No	No	No	No	No
574	Non-Healthcare Control	No	No	Yes	No	No	No	Yes	Yes	No	No	No
575	Non-Healthcare Control	No	No	No	No	No	No	No	Yes	No	No	No
576	IMIDs Non-Cytokine INH	NA	No	No	No	NA	NA	No	No	No	No	No
577	Healthcare Control	No	No	No	No	No	No	No	No	No	No	No
578	IMIDs Non-Cytokine INH	No	No	No	No	No	No	No	No	No	No	No
579	Non-Healthcare Control	No	No	No	No	No	Yes	No	No	No	No	No
580	Healthcare Control	No	No	No	Yes	No	Yes	No	Yes	Yes	No	No
581	IMIDs Non-Cytokine INH	NA	No	No	No	NA	NA	No	No	No	No	No
582	Non-Healthcare Control	No	No	No	No	No	Yes	No	No	No	No	Yes
583	Healthcare Control	NA	NA	NA	NA	NA	No	NA	NA	NA	NA	NA
584	Healthcare Control	No	No	No	No	No	Yes	No	No	Yes	No	No
585	IMIDs Non-Cytokine INH	NA	Yes	Yes	No	NA	NA	No	No	No	No	No
586	IMIDs Non-Cytokine INH	No	No	No	No	No	Yes	No	No	Yes	No	No
587	Non-Healthcare Control	No	No	No	Yes	No	Yes	No	Yes	Yes	No	Yes
588	Healthcare Control	No	No	No	Yes	Yes	No	No	No	No	No	No
589	Healthcare Control	No	No	No	No	No	No	No	No	No	No	No
590	Healthcare Control	Yes	No	No	Yes	Yes	No	No	No	No	No	No
591	Healthcare Control	No	No	No	Yes	Yes	Yes	Yes	Yes	Yes	Yes	Yes
592	Healthcare Control	No	No	No	Yes	Yes	Yes	Yes	Yes	No	No	No
593	IMIDs Cytokine INH	No	No	No	Yes	No	Yes	Yes	Yes	No	No	No
594	IMIDs Non-Cytokine INH	No	No	No	No	No	No	No	No	No	No	No
595	IMIDs Cytokine INH	No	No	No	No	No	No	No	No	No	No	No
596	IMIDs Non-Cytokine INH	No	No	No	No	No	No	No	No	No	No	No
597	IMIDs Non-Cytokine INH	No	Yes	No	Yes	Yes	No	Yes	No	No	No	No
598	IMIDs Cytokine INH	No	No	No	No	No	No	No	No	No	No	No
599	IMIDs Cytokine INH	No	No	No	No	No	No	No	No	No	No	Yes
600	IMIDs Cytokine INH	Yes	Yes	No	No	No	No	No	No	No	No	Yes
601	IMIDs Non-Cytokine INH	No	No	No	No	No	No	No	No	No	No	No
602	IMIDs Cytokine INH	No	No	No	No	No	No	No	No	No	No	No
603	IMIDs Cytokine INH	No	No	No	Yes	No	No	No	No	No	No	No
604	IMIDs Cytokine INH	No	No	No	No	No	No	No	No	No	No	No
605	IMIDs Cytokine INH	Yes	No	Yes	Yes	No	Yes	No	Yes	No	No	Yes
606	IMIDs Cytokine INH	No	No	No	No	No	No	No	No	No	No	No
607	IMIDs Cytokine INH	No	No	No	No	Yes	Yes	No	No	No	No	Yes
608	IMIDs Cytokine INH	No	No	No	No	No	No	No	No	No	No	No
609	IMIDs Cytokine INH	No	No	No	Yes	No	No	No	Yes	Yes	No	Yes
610	IMIDs Cytokine INH	No	No	No	Yes	No	No	No	No	No	No	Yes
611	IMIDs Cytokine INH	No	No	No	No	No	No	No	No	No	No	No
612	IMIDs Non-Cytokine INH	NA	No	No	No	NA	NA	No	No	No	No	No
613	IMIDs Cytokine INH	No	No	No	No	No	No	No	No	No	No	Yes
614	IMIDs Cytokine INH	No	No	No	No	No	No	No	No	No	No	No
615	IMIDs Cytokine INH	No	No	No	No	No	No	No	No	No	No	No
616	Non-Healthcare Control	No	No	No	No	No	No	No	Yes	No	No	No
617	Non-Healthcare Control	No	Yes	No	No	Yes	Yes	No	No	No	No	No
618	Non-Healthcare Control	No	Yes	No	No	Yes	Yes	No	No	No	No	No
619	Non-Healthcare Control	No	No	No	Yes	No	No	No	No	Yes	No	No
620	Non-Healthcare Control	No	Yes	No	No	Yes	No	No	No	No	No	No
621	Non-Healthcare Control	No	No	No	No	No	Yes	No	Yes	No	No	No
622	Non-Healthcare Control	No	No	No	No	No	Yes	No	Yes	Yes	No	No
623	Non-Healthcare Control	No	No	No	No	No	No	No	No	No	No	No
624	Non-Healthcare Control	No	No	No	No	No	Yes	No	No	No	No	No
625	Non-Healthcare Control	No	No	No	No	No	Yes	No	No	No	No	No
626	Non-Healthcare Control	No	No	No	No	Yes	Yes	No	No	No	No	Yes
627	Healthcare Control	No	No	No	No	Yes	Yes	No	No	Yes	No	No
628	Non-Healthcare Control	No	No	No	No	No	No	No	No	No	No	No
629	Healthcare Control	No	No	No	Yes	Yes	Yes	No	No	No	No	No
630	Non-Healthcare Control	No	No	No	No	No	Yes	No	No	No	No	No
631	Non-Healthcare Control	No	No	No	No	No	No	No	No	No	No	No
632	Healthcare Control	No	No	No	No	No	No	No	No	Yes	No	No
633	IMIDs Cytokine INH	No	No	No	No	No	Yes	No	No	No	No	No
634	Non-Healthcare Control	No	Yes	No	Yes	Yes	Yes	No	No	Yes	No	Yes
635	Non-Healthcare Control	No	No	No	No	Yes	Yes	No	No	No	No	No
636	Healthcare Control	No	No	No	No	Yes	Yes	No	No	No	No	No
637	Non-Healthcare Control	No	No	No	No	No	No	No	No	No	No	No
638	Non-Healthcare Control	No	No	No	No	No	No	No	No	No	No	No
639	Non-Healthcare Control	No	No	No	No	No	Yes	No	No	No	No	No
640	Non-Healthcare Control	No	No	No	No	No	Yes	No	No	Yes	No	No
641	Healthcare Control	No	No	No	No	Yes	No	No	No	Yes	No	No
642	Non-Healthcare Control	No	Yes	No	No	Yes	Yes	No	No	Yes	No	No
643	Non-Healthcare Control	No	Yes	No	Yes	No	Yes	No	No	Yes	No	No
644	Non-Healthcare Control	Yes	No	No	No	Yes	Yes	No	No	Yes	No	No
645	Healthcare Control	No	No	No	No	No	No	No	No	No	No	No
646	Healthcare Control	No	No	No	Yes	No	Yes	No	Yes	Yes	No	Yes
647	Healthcare Control	No	No	No	No	Yes	Yes	No	No	No	No	No
648	IMIDs Non-Cytokine INH	No	No	No	No	No	No	No	No	No	No	No
649	Non-Healthcare Control	No	No	No	No	No	No	No	No	No	No	No
650	IMIDs Cytokine INH	No	No	No	No	No	No	No	No	No	No	No
651	IMIDs Cytokine INH	No	No	No	No	No	No	No	No	No	No	No
652	Non-Healthcare Control	No	No	No	Yes	Yes	Yes	Yes	Yes	Yes	No	No
653	Non-Healthcare Control	Yes	Yes	Yes	Yes	Yes	Yes	No	Yes	Yes	Yes	Yes
654	Non-Healthcare Control	No	No	No	Yes	Yes	Yes	No	No	No	No	No
655	Non-Healthcare Control	No	Yes	No	No	No	No	No	Yes	No	No	Yes
656	Non-Healthcare Control	No	No	No	No	No	No	No	No	No	No	No
657	Non-Healthcare Control	No	No	No	No	No	No	No	No	No	No	No
658	Non-Healthcare Control	No	Yes	No	No	No	No	No	Yes	Yes	No	No
659	Non-Healthcare Control	No	No	No	No	No	No	No	No	No	No	No
660	Non-Healthcare Control	No	No	No	No	No	No	No	No	No	No	No
661	Non-Healthcare Control	No	Yes	No	No	Yes	No	No	No	No	No	Yes
662	Non-Healthcare Control	No	No	No	No	No	No	No	No	Yes	No	No
663	Non-Healthcare Control	Yes	No	No	Yes	No	Yes	No	No	Yes	Yes	No
664	Non-Healthcare Control	No	No	No	Yes	Yes	Yes	No	Yes	Yes	No	No
665	Non-Healthcare Control	No	No	No	Yes	Yes	Yes	No	No	Yes	No	Yes
666	Healthcare Control	No	No	No	No	No	No	No	No	Yes	No	No
667	Non-Healthcare Control	No	No	No	Yes	Yes	Yes	No	No	Yes	No	No
668	Non-Healthcare Control	No	No	No	No	No	Yes	No	No	Yes	No	No
669	Healthcare Control	No	No	No	Yes	No	Yes	No	No	No	No	No
670	Non-Healthcare Control	No	No	No	No	Yes	Yes	No	No	Yes	No	No
671	IMIDs Cytokine INH	NA	No	No	No	NA	NA	No	No	No	No	No
672	Healthcare Control	No	No	No	No	No	No	No	No	No	No	No
673	Non-Healthcare Control	No	No	No	No	No	Yes	No	No	Yes	No	No
674	Healthcare Control	No	No	No	No	No	No	No	No	No	No	No
675	Non-Healthcare Control	No	No	Yes	No	No	No	Yes	No	Yes	No	Yes
676	Non-Healthcare Control	No	No	No	Yes	No	Yes	No	No	No	No	No
677	Non-Healthcare Control	No	No	No	No	No	No	No	No	No	No	No
678	Non-Healthcare Control	No	No	No	No	No	No	No	No	No	No	No
679	Non-Healthcare Control	No	No	No	No	Yes	Yes	No	No	Yes	No	No
680	Non-Healthcare Control	No	No	No	No	No	No	No	No	No	No	No
681	Non-Healthcare Control	No	No	No	No	No	No	No	No	No	No	No
682	Non-Healthcare Control	No	No	No	No	No	No	No	No	No	No	No
683	Healthcare Control	No	No	No	No	No	No	No	No	No	No	No
684	Non-Healthcare Control	No	No	No	No	No	Yes	Yes	No	No	No	No
685	Non-Healthcare Control	No	No	No	No	No	Yes	No	No	No	No	No
686	Healthcare Control	No	No	No	No	Yes	Yes	No	No	Yes	No	No
687	Healthcare Control	No	No	Yes	Yes	Yes	Yes	No	Yes	Yes	No	No
688	Non-Healthcare Control	No	No	No	No	No	No	No	No	No	No	No
689	Healthcare Control	No	No	No	No	No	No	No	No	No	No	No
690	Non-Healthcare Control	No	No	No	No	Yes	No	Yes	No	No	No	No
691	Non-Healthcare Control	No	Yes	No	Yes	Yes	Yes	No	Yes	Yes	No	No
692	Non-Healthcare Control	No	No	No	No	No	Yes	No	No	Yes	No	Yes
693	Non-Healthcare Control	No	No	No	No	No	No	No	No	No	No	No
694	Non-Healthcare Control	No	No	No	No	No	No	No	No	No	No	No
695	Non-Healthcare Control	No	No	No	No	No	No	No	No	No	No	No
696	Non-Healthcare Control	No	No	No	No	No	No	No	Yes	No	Yes	No
697	Healthcare Control	No	No	No	No	No	Yes	No	No	No	No	No
698	Healthcare Control	No	No	No	No	No	Yes	No	No	Yes	No	No
699	Non-Healthcare Control	No	No	No	No	No	Yes	No	No	Yes	No	No
700	Healthcare Control	No	No	No	No	No	Yes	No	No	No	No	No
701	Healthcare Control	No	No	No	No	No	Yes	No	Yes	No	No	No
702	Non-Healthcare Control	No	No	No	No	No	No	No	No	No	No	No
703	Healthcare Control	Yes	No	No	No	No	No	No	No	No	No	No
704	Non-Healthcare Control	No	No	No	No	No	No	No	No	No	No	No
705	Non-Healthcare Control	No	No	No	No	No	No	No	No	No	No	No
706	Non-Healthcare Control	No	No	No	No	No	No	No	No	No	No	No
707	Non-Healthcare Control	No	No	No	No	No	No	Yes	No	No	No	No
708	Healthcare Control	Yes	No	No	Yes	Yes	No	No	No	Yes	No	No
709	Healthcare Control	No	No	No	No	No	No	No	Yes	Yes	No	No
710	Healthcare Control	Yes	No	No	Yes	Yes	Yes	Yes	No	Yes	No	Yes
711	Healthcare Control	No	No	No	No	No	Yes	No	Yes	Yes	No	No
712	Healthcare Control	No	No	No	No	No	No	No	No	No	No	No
713	Non-Healthcare Control	No	No	No	No	No	No	No	No	Yes	No	Yes
714	Healthcare Control	No	No	No	No	No	No	No	No	No	No	No
715	Non-Healthcare Control	No	No	No	No	No	Yes	Yes	No	No	No	No
716	Non-Healthcare Control	No	No	No	No	Yes	Yes	No	Yes	No	No	Yes
717	Healthcare Control	No	No	No	No	Yes	No	No	No	No	No	No
718	Healthcare Control	No	No	Yes	Yes	Yes	Yes	No	Yes	Yes	No	No
719	Non-Healthcare Control	No	No	No	Yes	No	Yes	No	Yes	Yes	No	Yes
720	Healthcare Control	No	No	No	No	No	Yes	No	Yes	Yes	No	No
721	Healthcare Control	No	No	No	No	No	No	No	No	No	No	No
722	Healthcare Control	No	No	No	No	Yes	Yes	Yes	Yes	No	No	No
723	Healthcare Control	No	No	No	No	No	No	No	No	No	No	No
724	Healthcare Control	No	No	No	No	No	No	No	No	No	No	No
725	Healthcare Control	No	No	No	No	Yes	No	No	No	No	No	No
726	Healthcare Control	No	No	No	No	No	No	No	No	No	No	No
727	Healthcare Control	No	No	No	No	Yes	No	No	No	No	No	No
728	Healthcare Control	Yes	Yes	Yes	No	Yes	Yes	No	Yes	Yes	No	Yes
729	Healthcare Control	No	No	No	No	Yes	Yes	No	No	Yes	No	No
730	Healthcare Control	No	No	No	No	No	No	No	Yes	No	No	Yes
731	Healthcare Control	No	No	No	No	No	No	No	No	No	No	No
732	Healthcare Control	No	No	No	No	Yes	No	No	No	No	No	No
733	Healthcare Control	No	No	No	No	No	Yes	No	No	No	No	No
734	Healthcare Control	No	No	No	No	No	Yes	No	No	No	No	No
735	Healthcare Control	No	No	No	Yes	No	No	No	No	No	No	No
736	Healthcare Control	No	Yes	No	Yes	Yes	Yes	Yes	Yes	Yes	No	No
737	Healthcare Control	No	No	No	No	No	No	No	Yes	No	No	No
738	IMIDs Cytokine INH	No	No	No	No	No	No	No	No	No	No	No
739	Non-Healthcare Control	No	Yes	No	No	No	Yes	No	No	Yes	Yes	No
740	Non-Healthcare Control	No	No	No	No	Yes	No	No	Yes	No	No	No
741	Healthcare Control	No	No	No	No	No	Yes	No	No	Yes	No	No
742	Non-Healthcare Control	No	No	No	No	Yes	No	No	No	Yes	No	No
743	Healthcare Control	No	No	No	Yes	No	Yes	No	No	No	No	No
744	IMIDs Cytokine INH	No	No	No	No	No	No	No	No	No	No	No
745	IMIDs Cytokine INH	No	No	No	Yes	No	No	Yes	No	No	No	No
746	IMIDs Cytokine INH	NA	NA	NA	NA	NA	No	NA	NA	NA	NA	NA
747	Non-Healthcare Control	No	No	No	Yes	Yes	Yes	No	No	Yes	No	No
748	IMIDs Cytokine INH	No	No	No	No	No	No	No	No	No	No	No
749	IMIDs Cytokine INH	No	No	No	No	Yes	No	No	No	No	No	No
750	IMIDs Cytokine INH	No	No	No	No	No	No	No	No	No	No	No
751	Non-Healthcare Control	No	Yes	No	No	No	Yes	No	Yes	No	No	No
752	IMIDs Cytokine INH	No	No	No	No	No	No	No	No	No	No	No
753	IMIDs Cytokine INH	No	No	No	No	No	No	No	No	No	No	No
754	IMIDs Cytokine INH	No	No	No	Yes	Yes	No	No	No	No	No	Yes
755	Non-Healthcare Control	No	No	No	No	No	Yes	No	No	Yes	No	No
756	Non-Healthcare Control	No	Yes	Yes	Yes	Yes	Yes	Yes	Yes	Yes	Yes	No
757	Healthcare Control	NA	NA	NA	NA	NA	No	NA	NA	NA	NA	NA
758	Non-Healthcare Control	No	No	No	No	Yes	Yes	No	No	No	No	No
759	Healthcare Control	No	No	No	No	No	Yes	No	Yes	No	No	No
760	Non-Healthcare Control	No	No	No	No	No	No	No	Yes	No	No	Yes
761	IMIDs Cytokine INH	No	No	No	No	No	No	No	No	No	No	No
762	Non-Healthcare Control	No	No	No	No	No	No	No	No	No	No	No
763	Non-Healthcare Control	No	No	No	Yes	No	No	Yes	Yes	No	No	Yes
764	Non-Healthcare Control	No	No	Yes	No	No	No	No	No	No	No	No
765	IMIDs Cytokine INH	No	Yes	No	No	No	No	Yes	No	No	No	No
766	Non-Healthcare Control	No	No	No	Yes	No	No	No	Yes	No	No	No
767	IMIDs Cytokine INH	No	No	No	No	No	Yes	No	No	No	No	No
768	Non-Healthcare Control	No	No	No	No	No	No	No	No	No	No	No
769	IMIDs Cytokine INH	No	No	No	No	Yes	Yes	No	Yes	No	No	Yes
770	Healthcare Control	No	No	No	No	No	No	No	No	No	No	No
771	IMIDs Cytokine INH	No	No	No	No	Yes	No	No	No	No	No	Yes
772	Non-Healthcare Control	No	No	No	No	Yes	Yes	No	Yes	Yes	No	No
773	Non-Healthcare Control	No	No	No	No	No	Yes	No	No	No	No	No
774	IMIDs Cytokine INH	No	No	No	Yes	Yes	No	No	Yes	Yes	No	No
775	Non-Healthcare Control	No	No	No	No	No	No	No	No	No	No	No
776	Non-Healthcare Control	No	No	No	No	No	No	No	No	No	No	No
777	IMIDs Cytokine INH	No	No	No	No	No	No	No	No	No	No	No
778	Non-Healthcare Control	No	Yes	No	No	Yes	Yes	No	Yes	Yes	No	Yes
779	Non-Healthcare Control	Yes	No	Yes	Yes	No	No	Yes	Yes	No	Yes	No
780	IMIDs Non-Cytokine INH	No	No	No	No	Yes	No	No	No	Yes	No	No
781	IMIDs Cytokine INH	No	Yes	Yes	Yes	No	No	Yes	Yes	Yes	No	No
782	IMIDs Cytokine INH	No	No	No	No	No	Yes	No	No	Yes	No	No
783	Non-Healthcare Control	No	Yes	No	No	Yes	Yes	No	Yes	Yes	No	Yes
784	IMIDs Non-Cytokine INH	NA	No	No	No	NA	NA	No	No	No	No	No
785	IMIDs Cytokine INH	No	Yes	No	No	No	No	No	No	Yes	No	Yes
786	Non-Healthcare Control	Yes	No	No	Yes	Yes	No	No	Yes	No	No	No
787	Non-Healthcare Control	No	No	No	No	Yes	No	No	Yes	No	No	No
788	Non-Healthcare Control	No	No	No	No	No	No	No	No	No	No	No
789	IMIDs Cytokine INH	No	No	No	No	No	Yes	No	No	No	No	Yes
790	IMIDs Cytokine INH	No	No	No	No	No	No	No	No	No	No	No
791	Non-Healthcare Control	No	No	No	No	No	No	No	Yes	Yes	No	No
792	IMIDs Cytokine INH	No	No	No	No	No	No	No	No	No	No	No
793	IMIDs Cytokine INH	No	No	No	No	Yes	No	No	No	No	No	No
794	IMIDs Non-Cytokine INH	No	No	No	No	No	No	No	No	No	No	No
795	IMIDs Cytokine INH	No	No	No	No	No	No	No	No	No	No	No
796	IMIDs Cytokine INH	No	No	No	No	No	No	No	No	No	No	No
797	Non-Healthcare Control	No	Yes	No	Yes	No	Yes	No	Yes	Yes	No	No
798	Non-Healthcare Control	Yes	No	Yes	Yes	Yes	Yes	No	Yes	Yes	No	No
799	IMIDs Cytokine INH	No	No	No	No	No	No	No	No	No	No	No
800	Non-Healthcare Control	No	No	No	No	No	Yes	No	No	No	No	No
801	IMIDs Cytokine INH	No	No	No	No	No	No	No	No	No	No	No
802	IMIDs Non-Cytokine INH	Yes	No	No	Yes	No	No	No	No	Yes	No	No
803	Non-Healthcare Control	No	No	No	No	No	No	No	No	No	No	No
804	Non-Healthcare Control	No	No	No	No	No	Yes	No	No	No	No	Yes
805	IMIDs Cytokine INH	No	No	No	No	No	No	No	No	No	No	No
806	IMIDs Cytokine INH	No	Yes	Yes	Yes	No	Yes	No	Yes	Yes	No	No
807	Non-Healthcare Control	No	No	Yes	No	Yes	No	No	Yes	Yes	No	No
808	IMIDs Cytokine INH	No	No	No	No	Yes	Yes	No	No	No	No	Yes
809	IMIDs Cytokine INH	NA	NA	NA	NA	NA	No	NA	NA	NA	NA	NA
810	IMIDs Cytokine INH	NA	NA	NA	NA	NA	No	NA	NA	NA	NA	NA
811	IMIDs Cytokine INH	No	No	No	No	No	Yes	No	Yes	Yes	No	No
812	IMIDs Cytokine INH	No	No	No	No	No	No	No	No	No	No	No
813	IMIDs Non-Cytokine INH	Yes	No	No	No	Yes	No	No	No	No	No	No
814	Healthcare Control	No	No	No	No	No	No	No	No	Yes	No	No
815	Non-Healthcare Control	No	No	Yes	Yes	Yes	No	Yes	Yes	Yes	No	No
816	Non-Healthcare Control	Yes	Yes	Yes	Yes	Yes	No	Yes	Yes	Yes	No	No
817	Non-Healthcare Control	No	No	No	No	No	Yes	No	Yes	No	No	No
818	Non-Healthcare Control	No	No	No	Yes	Yes	Yes	No	Yes	Yes	Yes	Yes
819	Healthcare Control	No	No	No	No	Yes	No	No	No	Yes	No	No
820	Non-Healthcare Control	Yes	No	No	Yes	Yes	No	Yes	No	Yes	No	No
821	Non-Healthcare Control	No	No	No	No	Yes	Yes	No	No	No	No	No
822	Non-Healthcare Control	No	No	No	No	No	No	No	No	No	No	No
823	Healthcare Control	No	Yes	No	Yes	Yes	Yes	Yes	Yes	No	No	No
824	IMIDs Cytokine INH	NA	NA	NA	NA	NA	NA	NA	NA	NA	NA	NA
825	Healthcare Control	No	No	No	No	No	No	No	No	No	No	No
826	IMIDs Cytokine INH	No	No	No	No	No	No	No	No	No	No	No
827	Healthcare Control	Yes	Yes	No	Yes	Yes	Yes	No	Yes	Yes	No	Yes
828	Healthcare Control	NA	NA	NA	NA	NA	No	NA	NA	NA	NA	NA
829	IMIDs Non-Cytokine INH	No	No	No	No	No	No	No	Yes	No	No	No
830	Healthcare Control	No	No	No	No	No	Yes	No	No	No	No	No
831	Non-Healthcare Control	No	No	No	No	No	Yes	No	Yes	No	No	No
832	Healthcare Control	NA	NA	NA	NA	NA	No	NA	NA	NA	NA	NA
833	Healthcare Control	Yes	No	No	No	Yes	Yes	No	No	Yes	No	No
834	Healthcare Control	No	No	No	No	Yes	Yes	No	No	No	No	No
835	Healthcare Control	No	No	No	No	No	No	No	No	No	No	No
836	Healthcare Control	No	No	No	No	No	No	No	No	No	No	No
837	Non-Healthcare Control	No	No	No	No	Yes	Yes	No	No	Yes	No	No
838	Non-Healthcare Control	No	Yes	Yes	Yes	No	Yes	Yes	No	Yes	No	Yes
839	Non-Healthcare Control	No	No	No	No	No	No	Yes	Yes	No	No	No
840	Non-Healthcare Control	No	No	No	No	No	No	No	No	No	No	No
841	Non-Healthcare Control	No	Yes	No	No	No	Yes	No	No	Yes	No	No
842	Non-Healthcare Control	No	No	No	No	No	Yes	No	No	No	No	No
843	Non-Healthcare Control	No	No	No	No	Yes	No	No	No	Yes	No	No
844	IMIDs Cytokine INH	NA	No	No	No	NA	NA	No	No	No	No	No
845	Non-Healthcare Control	No	No	No	Yes	Yes	No	No	No	No	No	Yes
846	Non-Healthcare Control	No	No	No	No	No	No	No	No	No	No	No
847	Non-Healthcare Control	No	No	No	No	No	No	No	No	No	No	No
848	IMIDs Cytokine INH	No	No	No	No	No	No	No	No	No	No	No
849	IMIDs Cytokine INH	NA	NA	NA	NA	NA	No	NA	NA	NA	NA	NA
850	IMIDs Cytokine INH	No	No	No	No	No	No	No	No	No	No	No
851	IMIDs Cytokine INH	No	No	No	No	No	No	No	No	No	No	No
852	Healthcare Control	No	No	No	No	No	No	No	No	No	No	No
853	Healthcare Control	No	No	No	No	No	No	No	No	No	No	No
854	IMIDs Cytokine INH	No	No	No	No	No	No	No	No	No	No	No
855	IMIDs Cytokine INH	No	No	No	Yes	No	No	No	Yes	No	No	No
856	IMIDs Cytokine INH	No	No	No	No	No	No	No	No	No	No	No
857	IMIDs Cytokine INH	No	No	No	No	No	No	No	No	No	No	No
858	IMIDs Non-Cytokine INH	NA	No	No	No	NA	NA	No	No	No	No	No
859	IMIDs Cytokine INH	No	No	No	No	No	No	No	No	No	No	No
860	Non-Healthcare Control	No	No	No	No	No	No	No	No	No	No	No
861	Non-Healthcare Control	No	No	No	No	No	No	No	No	No	No	No
862	Non-Healthcare Control	No	No	No	No	No	No	No	No	No	No	No
863	Non-Healthcare Control	No	No	No	No	No	Yes	No	No	No	No	No
864	Non-Healthcare Control	No	No	No	No	No	No	No	No	No	No	No
865	Non-Healthcare Control	No	No	No	No	No	Yes	No	Yes	No	No	No
866	Non-Healthcare Control	No	No	No	No	Yes	Yes	No	No	Yes	No	No
867	Non-Healthcare Control	No	No	No	No	No	Yes	No	No	No	No	No
868	Non-Healthcare Control	No	No	No	No	No	No	No	No	No	No	No
869	Non-Healthcare Control	No	No	No	No	Yes	Yes	No	No	No	No	No
870	Non-Healthcare Control	No	No	No	No	No	Yes	No	No	No	No	No
871	Non-Healthcare Control	No	No	No	No	No	Yes	No	No	No	No	No
872	IMIDs Cytokine INH	No	No	No	No	No	No	No	No	No	No	No
873	Non-Healthcare Control	No	No	No	No	No	No	No	No	No	No	No
874	Non-Healthcare Control	No	No	No	No	No	No	No	No	No	No	No
875	Non-Healthcare Control	No	Yes	No	No	Yes	Yes	No	Yes	Yes	Yes	No
876	Non-Healthcare Control	No	No	No	No	No	No	No	No	No	No	No
877	Non-Healthcare Control	No	No	No	No	No	No	No	No	No	No	No
878	Non-Healthcare Control	Yes	No	No	Yes	No	No	No	No	No	No	No
879	IMIDs Non-Cytokine INH	No	Yes	Yes	No	No	No	Yes	Yes	Yes	No	No
880	Non-Healthcare Control	No	No	No	No	No	No	No	No	No	No	No
881	Non-Healthcare Control	No	Yes	No	No	Yes	Yes	Yes	Yes	No	No	No
882	Non-Healthcare Control	No	No	No	No	No	No	No	No	No	No	No
883	Non-Healthcare Control	No	No	No	No	Yes	No	No	No	No	No	No
884	Non-Healthcare Control	Yes	No	No	No	No	Yes	No	Yes	No	No	Yes
885	Non-Healthcare Control	No	No	No	No	Yes	No	No	No	No	No	No
886	Non-Healthcare Control	No	No	No	No	No	No	No	No	No	No	No
887	Healthcare Control	No	No	No	No	No	No	No	No	No	No	No
888	IMIDs Cytokine INH	No	No	No	No	No	No	No	No	No	No	No
889	Healthcare Control	Yes	Yes	No	Yes	No	Yes	Yes	Yes	Yes	No	No
890	Healthcare Control	No	No	No	No	No	No	No	No	No	No	No
891	Non-Healthcare Control	No	No	No	No	No	No	No	No	Yes	No	No
892	Non-Healthcare Control	No	No	No	No	No	Yes	No	Yes	Yes	No	No
893	Non-Healthcare Control	No	No	No	No	No	Yes	No	Yes	No	No	No
894	Non-Healthcare Control	No	No	No	No	No	No	No	No	No	No	No
895	IMIDs Cytokine INH	No	No	No	No	No	No	No	No	No	No	No
896	Non-Healthcare Control	No	No	No	No	No	No	No	No	No	No	No
897	IMIDs Cytokine INH	No	Yes	Yes	Yes	Yes	Yes	No	Yes	Yes	No	No
898	Non-Healthcare Control	No	No	No	No	No	No	No	No	No	No	No
899	Non-Healthcare Control	No	No	No	No	No	No	No	No	No	No	No
900	IMIDs Cytokine INH	No	No	No	No	No	No	No	No	No	No	No
901	Non-Healthcare Control	No	No	No	No	No	No	No	No	No	No	No
902	Healthcare Control	No	No	No	No	No	Yes	No	No	Yes	No	No
903	Non-Healthcare Control	No	No	No	No	No	No	No	No	No	No	No
904	IMIDs Cytokine INH	No	No	No	No	No	Yes	No	No	No	No	No
905	Non-Healthcare Control	No	No	No	No	No	No	Yes	Yes	No	No	No
906	IMIDs Cytokine INH	No	No	No	No	No	No	No	No	No	No	No
907	Non-Healthcare Control	No	No	No	No	No	No	No	No	No	No	No
908	IMIDs Cytokine INH	No	No	No	No	No	No	No	No	No	No	No
909	Non-Healthcare Control	No	No	No	No	No	No	No	No	No	No	No
910	IMIDs Cytokine INH	No	No	No	Yes	No	No	No	No	No	No	Yes
911	Non-Healthcare Control	No	No	No	No	No	No	No	No	No	No	No
912	IMIDs Cytokine INH	No	No	No	No	No	No	No	No	No	No	No
913	Non-Healthcare Control	No	No	No	No	Yes	No	No	Yes	No	No	Yes
914	IMIDs Cytokine INH	No	No	No	No	No	No	No	No	No	No	No
915	Non-Healthcare Control	Yes	No	Yes	No	No	Yes	No	No	Yes	No	No
916	IMIDs Cytokine INH	Yes	No	No	No	No	No	No	No	No	No	No
917	Non-Healthcare Control	No	No	Yes	Yes	Yes	No	No	No	Yes	No	No
918	Non-Healthcare Control	No	No	No	No	No	No	No	No	No	No	No
919	Non-Healthcare Control	No	No	No	No	No	No	No	No	No	No	No
920	Healthcare Control	No	No	No	No	Yes	No	No	Yes	Yes	No	No
921	Non-Healthcare Control	No	No	No	No	No	No	No	No	Yes	No	No
922	IMIDs Cytokine INH	No	No	No	No	Yes	No	No	Yes	Yes	Yes	Yes
923	Non-Healthcare Control	No	No	No	No	No	No	No	No	No	No	No
924	Non-Healthcare Control	No	No	No	No	No	No	No	No	No	No	No
925	Non-Healthcare Control	No	No	Yes	No	No	Yes	No	Yes	Yes	No	No
926	Healthcare Control	Yes	No	No	No	No	No	No	Yes	Yes	No	No
927	Non-Healthcare Control	Yes	No	No	No	No	Yes	No	No	Yes	No	No
928	Non-Healthcare Control	No	No	No	No	Yes	Yes	No	No	Yes	No	No
929	Non-Healthcare Control	Yes	No	No	Yes	Yes	Yes	No	Yes	Yes	No	Yes
930	Non-Healthcare Control	No	No	No	No	Yes	No	No	No	No	No	Yes
931	Non-Healthcare Control	No	No	No	No	Yes	No	No	No	No	No	No
932	Non-Healthcare Control	No	No	No	No	No	Yes	No	No	No	No	No
933	IMIDs Cytokine INH	No	No	No	No	No	No	No	No	No	No	No
934	Non-Healthcare Control	No	No	No	No	No	Yes	No	Yes	Yes	Yes	No
935	IMIDs Cytokine INH	No	No	No	No	No	No	No	No	No	No	No
936	Non-Healthcare Control	No	No	No	No	No	No	No	No	No	No	No
937	IMIDs Cytokine INH	No	No	No	No	No	No	No	No	No	No	No
938	Non-Healthcare Control	No	No	No	No	No	No	No	No	No	No	Yes
939	IMIDs Cytokine INH	No	No	No	No	No	No	No	No	No	No	No
940	Non-Healthcare Control	No	No	No	No	No	No	No	No	No	No	No
941	Non-Healthcare Control	No	No	No	No	No	No	No	No	No	No	No
942	Non-Healthcare Control	No	No	No	No	No	No	No	No	No	No	No
943	Non-Healthcare Control	No	No	No	No	Yes	No	No	No	Yes	No	No
944	Non-Healthcare Control	No	No	No	No	No	No	No	Yes	No	No	No
945	Non-Healthcare Control	No	No	No	No	No	No	No	No	No	No	No
946	Non-Healthcare Control	No	No	No	No	No	No	No	No	No	No	Yes
947	Non-Healthcare Control	No	No	No	No	No	No	No	No	No	No	No
948	Non-Healthcare Control	Yes	No	Yes	Yes	Yes	No	No	No	No	No	No
949	Non-Healthcare Control	No	No	No	No	Yes	Yes	No	No	No	No	Yes
950	Non-Healthcare Control	No	No	No	No	No	No	Yes	No	No	No	No
951	Non-Healthcare Control	No	No	No	No	No	Yes	No	Yes	No	No	No
952	Non-Healthcare Control	No	No	No	No	No	No	No	No	No	No	No
953	Non-Healthcare Control	NA	NA	NA	NA	NA	NA	NA	NA	NA	NA	NA
954	Non-Healthcare Control	No	No	No	No	No	Yes	No	No	No	No	No
955	Non-Healthcare Control	Yes	No	No	Yes	Yes	No	No	Yes	No	No	Yes
956	Non-Healthcare Control	No	No	No	No	No	Yes	No	No	No	No	No
957	Non-Healthcare Control	Yes	No	No	No	No	Yes	No	No	No	No	No
958	Non-Healthcare Control	No	Yes	No	No	No	No	No	Yes	No	No	No
959	Non-Healthcare Control	No	No	No	No	No	No	Yes	No	Yes	No	No
960	Non-Healthcare Control	No	No	No	No	No	Yes	No	No	No	No	No
961	Non-Healthcare Control	No	No	No	No	No	No	No	No	No	No	No
962	Non-Healthcare Control	No	No	No	No	No	No	No	No	No	No	No
963	Non-Healthcare Control	No	No	No	No	No	Yes	No	Yes	No	No	No
964	Non-Healthcare Control	No	No	No	No	No	No	No	No	No	No	No
965	Non-Healthcare Control	No	No	No	No	No	No	No	No	No	No	No
966	Non-Healthcare Control	No	No	No	No	No	Yes	No	Yes	Yes	No	No
967	Non-Healthcare Control	No	No	No	No	No	Yes	No	No	No	No	No
968	Non-Healthcare Control	No	No	No	No	No	No	No	No	No	No	No
969	Non-Healthcare Control	No	No	No	No	No	Yes	No	No	No	No	No
970	Non-Healthcare Control	No	No	No	No	Yes	Yes	Yes	Yes	No	No	No
971	Non-Healthcare Control	No	No	No	No	No	No	No	No	No	No	No
972	Non-Healthcare Control	No	No	No	No	No	No	No	No	No	No	No
973	Non-Healthcare Control	No	No	No	No	No	Yes	Yes	No	No	No	No
974	Non-Healthcare Control	No	No	No	No	No	Yes	No	No	No	No	No
975	Non-Healthcare Control	No	No	No	No	No	No	No	No	No	No	No
976	Non-Healthcare Control	No	No	No	No	Yes	Yes	No	No	No	No	Yes
977	Non-Healthcare Control	Yes	No	No	No	Yes	Yes	No	Yes	Yes	No	No
978	Non-Healthcare Control	Yes	No	Yes	No	Yes	No	No	Yes	Yes	Yes	No
979	Non-Healthcare Control	No	No	No	No	No	No	No	No	No	No	No
980	Non-Healthcare Control	No	Yes	Yes	No	Yes	Yes	No	Yes	Yes	No	No
981	Non-Healthcare Control	No	No	No	No	No	No	No	No	No	No	No
982	Non-Healthcare Control	No	No	No	No	No	No	No	No	No	No	No
983	Non-Healthcare Control	No	No	No	No	No	Yes	No	No	No	No	No
984	Non-Healthcare Control	No	No	No	No	No	No	No	No	No	No	No
985	Non-Healthcare Control	No	No	No	No	No	No	No	No	No	No	No
986	Non-Healthcare Control	No	No	No	No	Yes	Yes	No	No	No	No	No
987	Non-Healthcare Control	No	No	No	No	Yes	Yes	No	No	No	No	No
988	Non-Healthcare Control	No	No	No	No	Yes	No	No	No	No	No	No
989	Non-Healthcare Control	No	No	No	No	No	No	No	No	No	No	Yes
990	Non-Healthcare Control	No	No	No	No	Yes	Yes	No	No	Yes	No	No
991	Non-Healthcare Control	No	No	No	No	Yes	Yes	No	No	Yes	No	No
992	Non-Healthcare Control	No	No	No	No	No	Yes	No	No	No	No	No
993	Non-Healthcare Control	No	No	No	No	No	No	No	No	No	No	No
994	Non-Healthcare Control	No	No	No	No	No	Yes	No	No	No	No	No
995	Non-Healthcare Control	No	No	No	No	No	No	No	No	No	No	No
996	Non-Healthcare Control	NA	NA	NA	NA	NA	NA	NA	NA	NA	NA	NA
997	Non-Healthcare Control	No	No	No	No	No	No	No	No	No	No	No
998	Non-Healthcare Control	No	No	No	No	No	No	No	No	Yes	No	No
999	Non-Healthcare Control	No	No	No	No	No	Yes	No	No	No	No	No
1000	Non-Healthcare Control	No	No	No	No	No	No	No	No	No	No	No
1001	Non-Healthcare Control	No	No	No	No	No	No	No	No	No	No	No
1002	Non-Healthcare Control	No	No	No	No	No	No	No	No	No	No	No
1003	Non-Healthcare Control	No	No	No	No	Yes	No	No	No	No	No	No
1004	Non-Healthcare Control	No	No	No	No	No	No	No	No	No	No	No
1005	Non-Healthcare Control	No	No	Yes	No	No	No	No	No	No	No	No
1006	Non-Healthcare Control	No	No	No	No	No	Yes	No	No	No	No	No
1007	Non-Healthcare Control	No	No	No	No	No	No	No	No	No	No	No
1008	Non-Healthcare Control	No	No	No	No	No	No	No	No	Yes	No	No
1009	Non-Healthcare Control	Yes	No	Yes	Yes	Yes	Yes	Yes	No	Yes	No	Yes
1010	Non-Healthcare Control	No	No	No	No	No	No	No	No	No	No	No
1011	Non-Healthcare Control	No	Yes	No	No	No	Yes	No	No	No	No	No
1012	Non-Healthcare Control	No	No	No	No	No	No	No	No	No	No	No
1013	Non-Healthcare Control	No	No	No	Yes	Yes	No	No	No	No	No	No
1014	Non-Healthcare Control	No	No	No	No	No	No	No	No	No	No	No
1015	Non-Healthcare Control	No	No	No	No	No	Yes	No	No	No	No	No
1016	Non-Healthcare Control	No	No	No	No	No	No	No	No	No	No	No
1017	Non-Healthcare Control	No	No	No	No	No	Yes	No	No	No	No	No
1018	Non-Healthcare Control	No	No	No	No	No	Yes	No	Yes	Yes	No	No
1019	Non-Healthcare Control	No	No	No	No	No	No	No	No	No	No	No
1020	Non-Healthcare Control	No	No	No	No	No	No	Yes	Yes	No	No	No
1021	Non-Healthcare Control	No	No	No	No	No	No	No	No	No	No	No
1022	Non-Healthcare Control	No	No	No	No	No	No	No	No	No	No	No
1023	Non-Healthcare Control	No	No	No	No	No	Yes	No	No	Yes	No	No
1024	Non-Healthcare Control	No	No	No	No	No	No	No	No	No	No	No
1025	Non-Healthcare Control	No	No	No	No	No	Yes	No	Yes	No	No	No
1026	Non-Healthcare Control	No	No	No	No	No	Yes	No	No	No	No	No
1027	Non-Healthcare Control	Yes	No	No	No	Yes	Yes	No	Yes	Yes	No	Yes
1028	Non-Healthcare Control	No	No	No	No	No	No	No	No	No	No	No
1029	Non-Healthcare Control	No	No	No	No	Yes	No	No	No	No	No	No
1030	Non-Healthcare Control	No	Yes	No	Yes	No	Yes	No	No	Yes	No	No
1031	Non-Healthcare Control	No	No	No	No	No	No	No	No	No	No	No
1032	Non-Healthcare Control	No	No	No	No	No	No	No	No	No	No	No
1033	Non-Healthcare Control	No	No	No	No	No	No	No	No	No	No	No
1034	Non-Healthcare Control	Yes	No	Yes	No	No	Yes	No	No	No	No	No
1035	Non-Healthcare Control	No	No	No	No	No	No	No	No	No	No	No
1036	Non-Healthcare Control	No	No	No	No	No	No	No	No	No	No	No
1037	Non-Healthcare Control	No	No	No	No	No	Yes	No	No	No	No	No
1038	Non-Healthcare Control	No	No	No	No	No	No	No	No	Yes	No	No
1039	Non-Healthcare Control	No	No	No	No	No	Yes	No	Yes	No	No	No
1040	Non-Healthcare Control	No	No	No	No	No	Yes	No	No	Yes	No	No
1041	Non-Healthcare Control	No	No	No	No	Yes	No	No	No	No	No	No
1042	Non-Healthcare Control	No	No	No	No	No	No	No	No	No	No	No
1043	Non-Healthcare Control	No	No	No	No	No	Yes	No	No	Yes	No	No
1044	Non-Healthcare Control	No	No	No	No	Yes	No	No	No	No	No	No
1045	Non-Healthcare Control	No	No	No	No	No	No	No	No	No	No	No
1046	Non-Healthcare Control	No	No	No	No	No	No	No	No	No	No	No
1047	Non-Healthcare Control	No	No	No	No	No	No	No	No	No	No	No
1048	Non-Healthcare Control	No	No	No	No	No	Yes	No	No	No	No	No
1049	Non-Healthcare Control	No	No	No	No	No	Yes	Yes	Yes	No	No	Yes
1050	Non-Healthcare Control	No	No	No	No	Yes	Yes	Yes	Yes	Yes	No	Yes
1051	Non-Healthcare Control	No	No	Yes	No	Yes	Yes	No	No	Yes	No	No
1052	Non-Healthcare Control	Yes	No	No	No	No	No	No	No	No	No	No
1053	Non-Healthcare Control	No	No	No	No	No	No	No	No	No	No	No
1054	Non-Healthcare Control	No	No	No	No	No	No	No	No	Yes	No	No
1055	Non-Healthcare Control	No	No	No	No	No	No	No	No	No	No	Yes
1056	Non-Healthcare Control	No	No	Yes	No	Yes	Yes	No	Yes	Yes	No	No
1057	Non-Healthcare Control	No	No	No	No	Yes	No	No	No	No	No	No
1058	Non-Healthcare Control	No	No	No	No	Yes	Yes	No	No	Yes	No	No
1059	Non-Healthcare Control	No	No	No	No	No	No	No	No	No	No	No
1060	Non-Healthcare Control	No	No	No	No	No	Yes	No	Yes	No	No	No
1061	Non-Healthcare Control	No	No	No	No	Yes	No	No	No	Yes	No	No
1062	Non-Healthcare Control	No	No	No	No	No	No	No	No	No	No	No
1063	Non-Healthcare Control	No	No	No	No	No	No	No	No	No	No	No
1064	Non-Healthcare Control	No	No	No	No	No	No	No	No	No	No	No
1065	Non-Healthcare Control	No	No	No	No	No	No	No	No	Yes	No	No
1066	Non-Healthcare Control	No	No	No	No	Yes	Yes	No	No	No	No	No
1067	Non-Healthcare Control	No	No	No	No	No	Yes	No	Yes	Yes	Yes	No
1068	Non-Healthcare Control	No	No	No	No	No	Yes	No	No	Yes	No	No
1069	Non-Healthcare Control	No	No	No	No	Yes	Yes	No	No	Yes	No	No
1070	Non-Healthcare Control	No	No	No	No	No	Yes	No	No	Yes	No	No
1071	Non-Healthcare Control	No	No	No	No	No	Yes	No	No	No	No	No
1072	Non-Healthcare Control	No	No	No	No	No	No	No	No	No	No	No
1073	Non-Healthcare Control	No	No	No	No	Yes	No	No	No	No	No	No
1074	Non-Healthcare Control	No	No	No	No	No	Yes	No	Yes	Yes	No	Yes
1075	Non-Healthcare Control	No	No	No	No	Yes	Yes	No	No	No	No	Yes
1076	Non-Healthcare Control	Yes	Yes	Yes	Yes	Yes	Yes	No	No	Yes	No	Yes
1077	Non-Healthcare Control	No	No	No	No	No	Yes	No	No	No	No	No
1078	Non-Healthcare Control	No	No	No	No	No	No	No	No	No	No	No
1079	Non-Healthcare Control	No	No	No	No	No	No	No	No	Yes	No	No
1080	Non-Healthcare Control	No	No	No	No	Yes	No	No	No	No	No	No
1081	Non-Healthcare Control	No	No	No	No	Yes	No	No	No	No	No	No
1082	Non-Healthcare Control	No	No	No	Yes	No	Yes	No	No	No	No	No
1083	Non-Healthcare Control	No	No	No	No	No	No	No	Yes	No	No	No
1084	Non-Healthcare Control	No	No	No	No	No	No	No	No	No	No	No
1085	Non-Healthcare Control	No	No	No	No	No	No	No	No	No	No	No
1086	Non-Healthcare Control	No	No	No	No	No	No	No	No	No	No	No
1087	Non-Healthcare Control	No	No	No	No	No	Yes	No	No	No	No	No
1088	Non-Healthcare Control	Yes	No	No	No	No	No	No	No	No	No	No
1089	Non-Healthcare Control	No	No	No	No	No	No	No	No	No	No	No
1090	Non-Healthcare Control	No	No	No	No	No	Yes	Yes	No	No	No	No
1091	Non-Healthcare Control	No	No	No	No	No	Yes	No	No	No	No	No
1092	Non-Healthcare Control	No	No	No	No	No	No	No	No	No	No	No
1093	Non-Healthcare Control	No	No	No	No	No	Yes	No	No	No	No	No
1094	Non-Healthcare Control	No	No	No	No	No	No	No	No	No	No	No
1095	Non-Healthcare Control	No	No	No	No	No	No	No	No	No	No	No
1096	Non-Healthcare Control	No	No	No	No	No	No	No	No	No	No	No
1097	Non-Healthcare Control	No	Yes	No	Yes	Yes	Yes	Yes	Yes	Yes	No	No
1098	Non-Healthcare Control	No	No	No	No	Yes	Yes	Yes	Yes	Yes	No	No
1099	Non-Healthcare Control	No	No	No	No	No	No	No	No	No	No	No
1100	Non-Healthcare Control	No	No	No	No	Yes	Yes	No	No	No	No	No
1101	Non-Healthcare Control	Yes	No	No	No	No	Yes	No	Yes	No	No	Yes
1102	Non-Healthcare Control	No	No	No	No	No	Yes	No	No	No	No	No
1103	Non-Healthcare Control	No	No	No	No	No	No	No	No	Yes	No	No
1104	Non-Healthcare Control	No	No	No	No	No	No	No	No	No	No	No
1105	Non-Healthcare Control	No	No	No	No	Yes	No	No	Yes	No	No	No
1106	Non-Healthcare Control	No	No	No	No	No	Yes	No	No	No	No	No
1107	Non-Healthcare Control	No	No	No	No	Yes	Yes	No	No	No	No	No
1108	Non-Healthcare Control	No	No	No	No	No	Yes	No	No	No	No	No
1109	Non-Healthcare Control	No	No	No	No	No	No	No	Yes	Yes	No	No
1110	Non-Healthcare Control	No	No	No	No	No	No	No	Yes	No	No	No
1111	Non-Healthcare Control	No	No	No	No	No	Yes	No	No	No	No	No
1112	Non-Healthcare Control	No	No	No	No	No	No	No	No	No	No	No
1113	IMIDs Non-Cytokine INH	Yes	Yes	No	Yes	No	No	No	No	No	No	No
1114	Non-Healthcare Control	No	No	No	No	No	No	No	No	No	No	No
1115	Non-Healthcare Control	No	No	No	No	Yes	Yes	No	No	Yes	No	No
1116	Non-Healthcare Control	No	No	No	No	No	Yes	No	No	No	No	No
1117	Non-Healthcare Control	NA	NA	NA	NA	NA	NA	NA	NA	NA	NA	NA
1118	Non-Healthcare Control	No	No	No	No	No	No	No	No	No	No	No
1119	Non-Healthcare Control	No	No	No	No	No	No	No	No	No	No	No
1120	Non-Healthcare Control	No	No	No	No	No	No	No	No	No	No	No
1121	IMIDs Cytokine INH	NA	NA	No	NA	NA	NA	NA	Yes	NA	NA	Yes
1122	Non-Healthcare Control	No	No	No	No	No	No	No	No	No	No	No
1123	Non-Healthcare Control	No	No	No	No	No	No	No	No	No	No	No
1124	Non-Healthcare Control	No	No	No	No	No	No	No	No	No	No	No
1125	Non-Healthcare Control	No	No	No	No	No	No	No	No	No	No	No
1126	IMIDs Cytokine INH	No	No	No	No	No	Yes	No	No	No	No	No
1127	Non-Healthcare Control	No	No	No	No	No	No	No	No	No	No	No
1128	Non-Healthcare Control	No	No	No	No	No	No	No	No	No	No	No
1129	Non-Healthcare Control	No	No	No	No	No	Yes	No	No	No	No	No
1130	Non-Healthcare Control	Yes	No	No	No	No	Yes	No	Yes	Yes	No	No
1131	Non-Healthcare Control	No	No	No	No	Yes	Yes	No	No	Yes	No	No
1132	Non-Healthcare Control	No	No	No	No	No	Yes	No	No	No	No	No
1133	Non-Healthcare Control	No	No	No	No	No	No	No	No	No	No	No
1134	Non-Healthcare Control	No	No	No	Yes	Yes	Yes	No	No	Yes	No	No
1135	IMIDs Cytokine INH	No	No	No	No	No	No	No	No	No	No	No
1136	Non-Healthcare Control	Yes	No	No	No	Yes	Yes	No	No	Yes	No	No
1137	Non-Healthcare Control	No	Yes	No	No	Yes	Yes	No	No	No	No	No
1138	Non-Healthcare Control	No	No	No	No	No	No	No	No	No	No	No
1139	IMIDs Non-Cytokine INH	No	Yes	No	Yes	Yes	Yes	Yes	Yes	Yes	No	Yes
1140	Non-Healthcare Control	No	No	Yes	No	No	No	No	No	No	No	No
1141	IMIDs Cytokine INH	No	No	No	No	No	Yes	No	No	No	No	No
1142	Non-Healthcare Control	No	No	No	No	No	Yes	No	No	No	Yes	No
1143	Non-Healthcare Control	No	No	Yes	Yes	No	No	Yes	Yes	No	No	No
1144	Non-Healthcare Control	No	No	No	No	Yes	Yes	No	No	Yes	No	No
1145	IMIDs Cytokine INH	No	No	No	No	No	No	No	No	No	No	No
1146	Non-Healthcare Control	No	No	No	No	No	Yes	No	No	No	No	No
1147	Non-Healthcare Control	No	No	No	No	No	No	No	No	No	No	No
1148	Non-Healthcare Control	Yes	No	Yes	No	Yes	Yes	Yes	Yes	Yes	No	No
1149	IMIDs Cytokine INH	No	No	No	No	No	No	No	No	No	No	No
1150	Non-Healthcare Control	No	Yes	No	No	Yes	Yes	No	No	No	No	No
1151	IMIDs Cytokine INH	No	No	No	No	No	No	No	No	No	No	Yes
1152	Non-Healthcare Control	No	No	No	No	No	No	No	No	No	No	No
1153	IMIDs Non-Cytokine INH	No	No	No	No	Yes	No	No	No	No	No	Yes
1154	Non-Healthcare Control	No	No	No	No	No	No	No	No	No	No	No
1155	Non-Healthcare Control	No	No	No	No	No	No	No	No	No	No	No
1156	Non-Healthcare Control	No	No	No	No	No	No	No	No	No	No	No
1157	Non-Healthcare Control	No	No	No	No	No	No	No	No	No	No	No
1158	Non-Healthcare Control	No	No	No	Yes	Yes	Yes	Yes	Yes	Yes	No	No
1159	Non-Healthcare Control	No	No	No	No	No	No	No	No	No	No	No
1160	IMIDs Cytokine INH	No	No	No	No	No	Yes	No	Yes	No	No	No
1161	Non-Healthcare Control	No	No	No	No	No	No	No	No	No	No	No
1162	Non-Healthcare Control	No	No	No	No	No	No	No	No	No	No	Yes
1163	Non-Healthcare Control	No	No	No	No	No	Yes	No	No	No	No	No
1164	IMIDs Non-Cytokine INH	NA	NA	NA	NA	NA	NA	NA	NA	NA	NA	NA
1165	Non-Healthcare Control	No	No	No	No	No	No	No	No	No	No	No
1166	Non-Healthcare Control	No	No	No	No	No	No	No	No	No	No	No
1167	Non-Healthcare Control	Yes	No	No	Yes	Yes	No	No	No	No	No	No
1168	Non-Healthcare Control	No	No	No	No	No	No	No	No	No	No	No
1169	Non-Healthcare Control	NA	NA	NA	NA	NA	NA	NA	NA	NA	NA	NA
1170	IMIDs Cytokine INH	No	Yes	Yes	Yes	Yes	Yes	No	Yes	No	No	Yes
1171	Non-Healthcare Control	No	Yes	No	No	Yes	No	No	No	Yes	No	No
1172	Non-Healthcare Control	No	No	No	No	No	No	No	No	No	No	No
1173	Non-Healthcare Control	NA	NA	NA	NA	NA	NA	NA	NA	NA	NA	NA
1174	Non-Healthcare Control	No	No	No	No	No	No	No	No	No	No	No
1175	Non-Healthcare Control	No	No	No	No	No	No	No	No	No	No	No
1176	Non-Healthcare Control	No	No	No	No	No	No	No	No	No	No	No
1177	Non-Healthcare Control	No	No	No	No	No	No	No	No	No	No	No
1178	Non-Healthcare Control	No	No	No	No	No	No	No	No	No	No	No
1179	Non-Healthcare Control	No	No	No	No	No	No	No	No	Yes	No	No
1180	Non-Healthcare Control	No	No	No	No	No	No	No	No	No	No	No
1181	Non-Healthcare Control	No	No	No	No	No	No	No	No	Yes	No	No
1182	Non-Healthcare Control	No	No	No	No	Yes	Yes	No	No	Yes	No	No
1183	Non-Healthcare Control	No	No	No	No	No	No	No	No	No	No	No
1184	Non-Healthcare Control	No	No	No	No	No	No	Yes	Yes	No	No	No
1185	Non-Healthcare Control	No	No	No	No	Yes	No	No	No	No	No	No
1186	Non-Healthcare Control	No	No	No	No	No	No	No	No	No	No	No
1187	Non-Healthcare Control	No	No	No	No	No	No	No	No	No	No	No
1188	Non-Healthcare Control	No	No	No	No	No	No	No	No	Yes	No	No
1189	Non-Healthcare Control	No	No	Yes	No	No	Yes	No	Yes	No	No	No
1190	Non-Healthcare Control	No	No	No	No	No	Yes	No	Yes	No	No	No
1191	Non-Healthcare Control	No	No	No	No	No	No	No	No	No	No	No
1192	Non-Healthcare Control	No	No	No	No	No	No	Yes	No	Yes	No	No
1193	IMIDs Non-Cytokine INH	No	No	No	No	No	No	No	No	No	No	No
1194	Non-Healthcare Control	No	No	No	No	No	Yes	No	No	No	No	No
1195	IMIDs Non-Cytokine INH	No	No	No	No	No	No	No	Yes	No	No	No
1196	Non-Healthcare Control	No	No	No	No	No	No	No	No	No	No	No
1197	IMIDs Cytokine INH	No	No	No	No	No	No	No	No	No	No	No
1198	Non-Healthcare Control	No	No	No	No	No	Yes	No	No	No	No	No
1199	IMIDs Cytokine INH	No	No	No	No	No	No	No	No	No	No	No
1200	Non-Healthcare Control	No	No	No	No	Yes	No	No	No	No	No	No
1201	IMIDs Cytokine INH	No	No	No	No	No	No	No	No	No	No	No
1202	Non-Healthcare Control	No	No	No	No	Yes	No	No	No	No	No	No
1203	IMIDs Non-Cytokine INH	No	No	No	Yes	Yes	No	No	No	No	No	No
1204	Non-Healthcare Control	No	No	No	No	No	No	No	No	No	No	No
1205	Non-Healthcare Control	No	No	No	No	Yes	No	No	No	No	No	No
1206	IMIDs Cytokine INH	No	No	No	No	No	No	No	No	No	No	No
1207	IMIDs Cytokine INH	Yes	No	No	Yes	No	No	No	No	No	No	No
1208	Non-Healthcare Control	No	No	No	No	No	No	No	No	No	No	No
1209	IMIDs Cytokine INH	No	No	No	No	No	No	No	No	No	No	No
1210	Non-Healthcare Control	Yes	No	Yes	Yes	Yes	Yes	No	Yes	Yes	No	No
1211	Non-Healthcare Control	No	No	No	No	Yes	Yes	No	No	No	No	No
1212	IMIDs Cytokine INH	No	No	No	No	No	No	No	No	No	No	No
1213	Non-Healthcare Control	No	No	No	No	Yes	No	No	No	No	No	No
1214	IMIDs Cytokine INH	No	No	No	No	No	No	No	No	No	No	No
1215	Non-Healthcare Control	No	No	No	No	No	No	No	No	No	No	No
1216	Non-Healthcare Control	Yes	Yes	Yes	No	No	No	No	No	No	No	No
1217	IMIDs Non-Cytokine INH	No	No	No	No	Yes	No	No	No	No	No	No
1218	Non-Healthcare Control	No	No	No	No	No	No	No	Yes	No	No	No
1219	Non-Healthcare Control	No	No	No	No	No	No	No	No	No	No	No
1220	IMIDs Non-Cytokine INH	No	Yes	No	Yes	No	No	Yes	Yes	No	No	No
1221	Non-Healthcare Control	Yes	No	No	No	Yes	Yes	No	Yes	No	No	No
1222	Non-Healthcare Control	No	No	No	No	No	No	No	No	No	No	No
1223	IMIDs Cytokine INH	No	No	No	No	No	No	No	No	No	No	Yes
1224	Non-Healthcare Control	No	No	No	No	No	No	No	Yes	No	No	No
1225	IMIDs Cytokine INH	No	No	No	No	No	No	No	No	No	No	No
1226	Non-Healthcare Control	No	No	No	No	No	Yes	No	No	No	No	No
1227	IMIDs Cytokine INH	No	No	No	No	No	No	No	No	No	No	No
1228	Non-Healthcare Control	No	No	No	No	No	No	No	No	No	No	No
1229	Non-Healthcare Control	Yes	Yes	Yes	Yes	Yes	Yes	Yes	Yes	Yes	No	Yes
1230	Non-Healthcare Control	No	No	No	No	Yes	No	No	No	No	No	No
1231	Non-Healthcare Control	No	No	No	No	Yes	No	No	No	Yes	No	Yes
1232	Non-Healthcare Control	No	No	No	No	No	Yes	No	No	No	No	No
1233	Non-Healthcare Control	No	No	No	No	No	Yes	No	No	No	No	No
1234	Non-Healthcare Control	No	No	No	No	Yes	No	No	No	No	No	No
1235	Non-Healthcare Control	No	No	No	No	Yes	No	No	No	No	No	No
1236	Non-Healthcare Control	No	No	No	No	No	Yes	No	No	No	No	No
1237	Non-Healthcare Control	No	No	Yes	No	Yes	Yes	No	No	No	No	No
1238	Non-Healthcare Control	No	No	No	No	No	No	No	No	Yes	No	No
1239	Non-Healthcare Control	No	No	No	No	Yes	Yes	No	No	No	No	No
1240	Non-Healthcare Control	No	Yes	No	No	No	Yes	No	Yes	Yes	No	Yes
1241	Non-Healthcare Control	No	No	No	No	Yes	No	No	No	No	No	Yes
1242	Non-Healthcare Control	No	No	No	No	Yes	Yes	No	No	No	No	No
1243	Non-Healthcare Control	No	No	No	No	No	No	No	No	No	No	No
1244	Non-Healthcare Control	No	No	No	No	No	Yes	No	No	No	No	No
1245	Non-Healthcare Control	No	No	No	No	Yes	No	No	No	No	No	No
1246	Non-Healthcare Control	No	No	No	No	No	No	No	No	No	No	No
1247	Non-Healthcare Control	Yes	No	No	Yes	Yes	Yes	No	Yes	Yes	No	No
1248	Non-Healthcare Control	No	No	No	No	Yes	No	No	No	No	No	No
1249	Non-Healthcare Control	No	No	No	No	No	No	No	No	Yes	No	Yes
1250	Non-Healthcare Control	No	No	No	No	No	Yes	No	No	No	No	No
1251	Non-Healthcare Control	Yes	No	No	No	No	Yes	No	No	No	No	Yes
1252	Non-Healthcare Control	No	No	No	No	No	No	No	No	No	No	No
1253	Non-Healthcare Control	No	No	No	No	Yes	No	No	Yes	Yes	No	No
1254	Non-Healthcare Control	No	No	No	No	No	No	No	No	No	No	No
1255	Non-Healthcare Control	No	No	No	No	No	Yes	No	No	No	No	No
1256	Non-Healthcare Control	NA	NA	NA	NA	NA	NA	NA	NA	NA	NA	NA
1257	Non-Healthcare Control	No	No	No	No	No	No	No	No	No	No	No
1258	Non-Healthcare Control	No	No	No	No	No	No	No	No	No	No	No
1259	Non-Healthcare Control	No	No	No	No	No	Yes	No	No	No	No	No
1260	Non-Healthcare Control	No	No	No	No	Yes	No	No	Yes	Yes	No	No
1261	Non-Healthcare Control	No	No	No	No	No	No	No	No	No	No	No
1262	Non-Healthcare Control	No	No	No	No	No	No	No	No	No	No	No
1263	Non-Healthcare Control	No	No	No	No	No	No	No	No	No	No	No
1264	Non-Healthcare Control	NA	NA	NA	NA	NA	NA	NA	NA	NA	NA	NA
1265	Non-Healthcare Control	No	No	No	No	No	No	No	No	No	No	No
1266	Non-Healthcare Control	No	No	No	No	No	No	No	No	No	No	No
1267	Non-Healthcare Control	No	No	No	No	No	No	No	No	No	No	No
1268	Non-Healthcare Control	No	No	No	No	No	No	No	No	No	No	No
1269	Non-Healthcare Control	NA	NA	NA	NA	NA	NA	NA	NA	NA	NA	NA
1270	Non-Healthcare Control	No	No	No	No	No	No	No	No	No	No	No
1271	Non-Healthcare Control	No	No	No	No	No	No	No	No	Yes	No	No
1272	Non-Healthcare Control	No	No	No	No	No	No	No	No	No	No	No
1273	Non-Healthcare Control	No	Yes	No	No	No	No	No	No	No	No	No
1274	Non-Healthcare Control	NA	NA	NA	NA	NA	NA	NA	NA	NA	NA	NA
1275	Non-Healthcare Control	No	No	No	No	No	No	No	No	No	No	No
1276	Non-Healthcare Control	No	No	No	No	No	No	Yes	No	No	No	No
1277	Non-Healthcare Control	No	No	No	No	No	No	No	No	No	No	No
1278	Non-Healthcare Control	No	No	No	No	No	No	No	Yes	No	No	No
1279	Non-Healthcare Control	No	No	No	No	No	No	No	No	No	No	No
1280	Non-Healthcare Control	No	No	No	No	No	No	No	No	No	No	No
1281	Non-Healthcare Control	No	No	No	No	No	No	No	No	No	No	No
1282	Non-Healthcare Control	No	No	No	No	No	No	No	No	No	No	No
1283	Non-Healthcare Control	No	No	No	No	No	No	No	No	No	No	No
1284	Non-Healthcare Control	No	No	No	No	No	No	No	No	No	No	No
1285	Non-Healthcare Control	No	No	No	No	Yes	No	No	Yes	Yes	No	No
1286	Non-Healthcare Control	No	No	No	No	No	No	No	No	No	No	No
1287	Non-Healthcare Control	No	No	No	No	No	No	No	No	No	No	No
1288	Non-Healthcare Control	No	No	No	No	No	No	No	No	No	No	No
1289	Non-Healthcare Control	No	No	No	No	No	No	No	No	No	No	No
1290	Non-Healthcare Control	No	No	No	No	No	No	No	No	Yes	No	No
1291	Non-Healthcare Control	No	No	No	No	No	Yes	No	No	Yes	No	No
1292	Non-Healthcare Control	No	No	No	No	No	No	No	No	Yes	No	No
1293	Non-Healthcare Control	No	No	No	No	No	No	No	No	No	No	No
1294	Non-Healthcare Control	No	No	No	No	Yes	Yes	No	No	No	No	No
1295	Non-Healthcare Control	NA	NA	NA	NA	NA	NA	NA	NA	NA	NA	NA
1296	Non-Healthcare Control	No	No	No	No	No	No	No	No	No	No	No
1297	Non-Healthcare Control	No	No	No	No	No	No	No	No	No	No	No
1298	Non-Healthcare Control	No	No	No	No	No	No	No	No	No	No	No
1299	Non-Healthcare Control	No	No	No	No	Yes	Yes	No	No	No	No	No
1300	Non-Healthcare Control	No	No	No	No	No	No	No	Yes	No	No	No
1301	Non-Healthcare Control	No	No	No	No	No	No	No	No	No	No	No
1302	Non-Healthcare Control	NA	NA	NA	NA	NA	NA	NA	NA	NA	NA	NA
1303	Non-Healthcare Control	No	No	No	No	No	Yes	No	No	No	No	No
1304	Non-Healthcare Control	No	No	No	No	No	No	No	No	No	No	No
1305	Non-Healthcare Control	No	Yes	Yes	Yes	No	No	No	No	No	No	No
1306	Non-Healthcare Control	No	No	No	No	No	No	No	No	No	No	No
1307	Non-Healthcare Control	No	No	No	No	No	No	No	No	No	No	No
1308	Non-Healthcare Control	No	No	No	No	No	No	No	No	No	No	No
1309	Non-Healthcare Control	No	No	No	No	No	No	No	No	No	No	No
1310	Non-Healthcare Control	No	No	No	No	No	No	No	No	No	No	No
1311	Non-Healthcare Control	No	No	No	Yes	Yes	Yes	No	Yes	No	No	Yes
1312	Non-Healthcare Control	No	No	No	No	No	No	No	No	No	No	No
1313	Non-Healthcare Control	No	No	No	No	No	No	No	No	No	No	No
1314	Non-Healthcare Control	No	Yes	No	No	No	No	No	No	No	No	No
1315	Non-Healthcare Control	No	No	No	No	No	No	No	No	No	No	No
1316	Non-Healthcare Control	No	No	No	No	No	No	No	No	No	No	No
1317	Non-Healthcare Control	No	No	No	No	No	No	No	No	No	No	No
1318	Non-Healthcare Control	No	Yes	No	No	Yes	Yes	No	Yes	Yes	No	No
1319	Non-Healthcare Control	No	No	No	No	No	No	No	No	No	No	No
1320	Non-Healthcare Control	No	No	No	No	No	No	No	No	No	No	No
1321	Non-Healthcare Control	No	No	No	No	No	No	No	No	No	No	No
1322	Non-Healthcare Control	Yes	No	No	No	No	No	Yes	No	Yes	No	No
1323	Non-Healthcare Control	Yes	No	No	Yes	No	Yes	No	No	Yes	No	Yes
1324	Non-Healthcare Control	No	No	No	No	No	No	No	No	No	No	No
1325	Non-Healthcare Control	No	No	No	No	No	No	No	No	No	No	No
1326	Non-Healthcare Control	No	No	No	No	Yes	Yes	No	No	Yes	No	No
1327	Non-Healthcare Control	No	No	No	No	No	No	No	No	No	No	No
1328	Non-Healthcare Control	No	No	No	No	No	No	No	No	No	No	No
1329	Non-Healthcare Control	No	No	No	No	No	No	No	No	No	No	No
1330	Non-Healthcare Control	No	No	No	No	Yes	Yes	No	Yes	No	No	No
1331	Non-Healthcare Control	Yes	No	Yes	Yes	Yes	No	No	Yes	Yes	No	Yes
1332	Non-Healthcare Control	No	No	No	No	No	No	No	No	No	No	No
1333	Non-Healthcare Control	No	No	No	No	Yes	No	No	No	No	No	No
1334	Non-Healthcare Control	No	No	No	No	No	No	No	No	No	No	No
1335	Non-Healthcare Control	No	No	No	Yes	No	No	Yes	No	No	No	No
1336	Non-Healthcare Control	No	No	No	No	No	No	No	No	No	No	No
1337	Non-Healthcare Control	No	No	No	No	No	No	No	No	No	No	No
1338	Non-Healthcare Control	No	No	No	No	Yes	Yes	No	No	No	No	No
1339	Non-Healthcare Control	No	No	No	No	No	No	No	No	No	No	No
1340	Non-Healthcare Control	No	No	No	No	No	No	No	No	No	No	No
1341	Non-Healthcare Control	No	No	No	No	No	No	No	No	No	No	No
1342	Non-Healthcare Control	No	No	No	No	No	No	No	No	No	No	No
1343	Non-Healthcare Control	No	No	No	No	No	No	No	No	No	No	No
1344	Non-Healthcare Control	No	No	Yes	No	No	Yes	No	Yes	No	No	No
1345	Non-Healthcare Control	No	No	No	No	No	No	No	No	No	No	No
1346	Non-Healthcare Control	No	No	No	No	No	No	No	No	No	No	No
1347	Non-Healthcare Control	No	No	No	No	No	Yes	No	No	No	No	No
1348	Non-Healthcare Control	Yes	No	No	Yes	Yes	Yes	No	No	Yes	No	No
1349	Non-Healthcare Control	No	No	No	No	Yes	No	No	Yes	No	No	Yes
1350	Non-Healthcare Control	No	No	No	No	Yes	Yes	No	No	No	No	No
1351	Non-Healthcare Control	No	No	No	No	No	No	No	No	No	No	No
1352	Non-Healthcare Control	No	No	No	No	No	No	No	No	No	No	No
1353	Non-Healthcare Control	No	No	No	No	No	No	No	No	No	No	No
1354	Non-Healthcare Control	No	No	No	No	Yes	Yes	No	No	No	No	No
1355	Non-Healthcare Control	No	No	No	No	No	No	No	No	Yes	No	No
1356	Non-Healthcare Control	No	No	No	No	No	Yes	No	No	No	No	Yes
1357	Non-Healthcare Control	No	No	No	No	No	No	No	No	No	No	No
1358	Non-Healthcare Control	No	No	No	No	No	Yes	No	No	No	No	No
1359	Non-Healthcare Control	No	No	No	No	Yes	Yes	No	No	No	No	No
1360	Non-Healthcare Control	Yes	No	No	No	Yes	Yes	No	No	Yes	No	No
1361	Non-Healthcare Control	No	No	No	No	No	No	No	No	Yes	No	No
1362	Non-Healthcare Control	No	No	No	No	No	No	No	No	No	No	No
1363	Non-Healthcare Control	No	No	No	No	No	No	No	No	No	No	No
1364	Non-Healthcare Control	No	No	No	No	Yes	No	Yes	No	No	No	Yes
1365	Non-Healthcare Control	No	No	No	No	No	No	No	No	No	No	Yes
1366	Non-Healthcare Control	No	No	No	No	No	Yes	No	No	No	No	No
1367	Non-Healthcare Control	No	No	No	No	No	No	No	No	No	No	No
1368	Non-Healthcare Control	No	No	No	No	Yes	Yes	No	Yes	Yes	Yes	No
1369	Non-Healthcare Control	No	No	Yes	No	No	No	Yes	Yes	No	No	Yes
1370	Non-Healthcare Control	No	No	No	No	No	No	No	No	No	No	No
1371	Non-Healthcare Control	No	No	No	No	No	Yes	No	No	No	No	No
1372	Non-Healthcare Control	No	No	No	No	No	No	No	No	No	No	No
1373	Non-Healthcare Control	No	No	No	No	No	No	No	Yes	No	No	No
1374	Non-Healthcare Control	No	No	No	No	No	Yes	No	No	No	No	No
1375	Non-Healthcare Control	No	No	No	No	No	No	No	No	No	No	No
1376	Non-Healthcare Control	No	No	No	No	No	No	No	No	No	No	No
1377	Non-Healthcare Control	No	No	No	No	No	Yes	No	No	Yes	No	No
1378	Non-Healthcare Control	No	No	No	No	No	No	No	No	No	No	No
1379	Non-Healthcare Control	No	No	No	No	No	No	No	Yes	No	No	No
1380	Non-Healthcare Control	No	Yes	No	Yes	Yes	Yes	No	No	No	No	No
1381	Non-Healthcare Control	No	No	No	No	No	Yes	No	No	No	No	No
1382	Non-Healthcare Control	No	No	No	No	No	No	No	No	No	No	No
1383	Non-Healthcare Control	No	No	Yes	No	No	Yes	No	No	No	No	No
1384	Non-Healthcare Control	No	No	No	No	No	No	No	No	No	No	No
1385	Non-Healthcare Control	No	No	No	No	Yes	Yes	No	Yes	Yes	No	No
1386	Non-Healthcare Control	No	No	No	No	No	Yes	No	No	No	No	No
1387	Non-Healthcare Control	No	No	No	No	No	Yes	No	Yes	Yes	No	No
1388	Non-Healthcare Control	No	No	No	No	No	No	No	No	No	No	No
1389	Non-Healthcare Control	No	No	No	No	No	No	No	No	No	No	No
1390	Non-Healthcare Control	No	No	No	No	No	No	Yes	No	Yes	No	Yes
1391	Non-Healthcare Control	No	No	No	No	No	No	No	No	No	No	No
1392	Non-Healthcare Control	No	No	No	No	Yes	Yes	No	No	No	No	No
1393	Non-Healthcare Control	No	No	No	No	No	No	No	No	No	No	No
1394	Non-Healthcare Control	No	No	No	No	Yes	No	No	No	No	No	No
1395	Non-Healthcare Control	No	Yes	Yes	No	Yes	Yes	No	No	Yes	No	Yes
1396	Non-Healthcare Control	No	No	No	No	No	Yes	No	No	Yes	No	No
1397	Non-Healthcare Control	Yes	No	Yes	Yes	Yes	Yes	No	No	Yes	No	Yes
1398	Non-Healthcare Control	No	No	No	No	No	Yes	No	No	No	No	No
1399	Non-Healthcare Control	No	No	No	No	No	No	No	No	No	No	No
1400	Non-Healthcare Control	No	No	No	No	No	No	No	No	No	No	No
1401	Non-Healthcare Control	No	Yes	No	No	No	Yes	No	No	No	No	No
1402	Non-Healthcare Control	No	No	No	No	No	No	No	No	No	No	No
1403	Non-Healthcare Control	No	No	No	No	No	No	No	No	Yes	No	No
1404	Non-Healthcare Control	No	No	No	No	No	Yes	No	No	No	No	No
1405	Non-Healthcare Control	No	No	No	No	No	Yes	No	No	No	No	No
1406	Non-Healthcare Control	No	No	No	No	No	No	No	No	Yes	No	No
1407	Non-Healthcare Control	No	No	No	No	No	Yes	No	Yes	Yes	No	No
1408	Non-Healthcare Control	No	No	No	No	Yes	Yes	No	No	Yes	No	No
1409	Non-Healthcare Control	No	No	No	No	No	No	No	No	No	No	No
1410	Non-Healthcare Control	No	No	No	No	Yes	No	No	No	No	No	No
1411	Non-Healthcare Control	No	No	No	No	No	Yes	No	No	Yes	No	No
1412	Non-Healthcare Control	No	No	No	No	No	Yes	No	No	No	No	No
1413	Non-Healthcare Control	No	No	No	No	Yes	No	No	No	No	No	No
1414	Non-Healthcare Control	Yes	Yes	No	Yes	Yes	No	No	No	Yes	No	Yes
1415	Non-Healthcare Control	No	No	No	No	Yes	No	No	No	No	No	No
1416	Non-Healthcare Control	Yes	No	No	No	Yes	No	Yes	No	Yes	No	No
1417	Non-Healthcare Control	No	No	No	No	No	No	No	No	No	No	No
1418	Non-Healthcare Control	No	No	No	No	No	Yes	No	No	No	No	No
1419	Non-Healthcare Control	No	No	No	No	No	No	No	No	No	No	No
1420	Non-Healthcare Control	No	No	No	No	No	No	No	No	No	No	No
1421	Non-Healthcare Control	No	No	No	No	Yes	Yes	No	No	Yes	No	No
1422	Non-Healthcare Control	No	No	No	No	No	Yes	No	No	No	No	No
1423	Non-Healthcare Control	No	No	No	No	No	Yes	No	No	No	No	No
1424	Non-Healthcare Control	No	No	No	No	Yes	No	No	No	No	No	No
1425	Non-Healthcare Control	No	No	No	No	Yes	Yes	No	No	Yes	No	Yes
1426	Non-Healthcare Control	No	No	No	No	Yes	No	No	No	No	Yes	No
1427	Non-Healthcare Control	No	No	No	No	No	No	No	No	No	No	No
1428	IMIDs Cytokine INH	No	No	No	No	No	No	No	No	No	No	No
1429	Non-Healthcare Control	No	No	No	Yes	No	No	No	No	No	No	Yes
1430	Non-Healthcare Control	No	No	No	No	No	No	No	No	No	No	Yes
1431	Non-Healthcare Control	No	No	No	No	No	No	No	No	No	No	No
1432	IMIDs Cytokine INH	No	Yes	No	No	No	No	No	Yes	No	No	No
1433	Non-Healthcare Control	No	No	No	No	No	No	No	Yes	No	No	No
1434	Non-Healthcare Control	No	No	No	No	No	No	No	No	No	No	No
1435	IMIDs Non-Cytokine INH	No	No	No	No	No	No	Yes	No	No	No	No
1436	Non-Healthcare Control	No	No	No	No	No	No	No	No	No	No	No
1437	IMIDs Cytokine INH	No	No	No	No	No	No	No	No	No	No	No
1438	Non-Healthcare Control	No	No	No	No	No	No	No	Yes	No	No	No
1439	IMIDs Cytokine INH	Yes	No	No	No	No	No	No	No	No	No	No
1440	Non-Healthcare Control	No	No	No	No	No	No	No	No	No	No	No
1441	IMIDs Cytokine INH	No	No	No	No	No	No	No	No	No	No	No
1442	IMIDs Non-Cytokine INH	No	No	No	No	Yes	No	No	Yes	No	No	No
1443	IMIDs Cytokine INH	No	No	No	No	Yes	No	No	No	No	No	No
1444	IMIDs Non-Cytokine INH	No	No	No	No	No	Yes	No	No	No	No	No
1445	IMIDs Cytokine INH	No	No	No	No	No	No	No	No	No	No	No
1446	IMIDs Cytokine INH	No	No	No	No	No	No	No	No	No	No	No
1447	Non-Healthcare Control	No	No	No	No	No	No	No	No	No	No	No
1448	Non-Healthcare Control	No	No	No	No	No	No	No	No	No	No	No
1449	Non-Healthcare Control	No	No	No	No	No	No	No	No	No	No	No
1450	Non-Healthcare Control	No	No	No	No	Yes	No	No	No	No	No	No
1451	Non-Healthcare Control	No	No	No	No	No	No	No	No	No	No	No
1452	Non-Healthcare Control	No	No	No	No	Yes	No	No	No	No	No	No
1453	Non-Healthcare Control	No	No	No	No	No	No	No	No	No	No	No
1454	Non-Healthcare Control	No	No	No	No	No	No	No	No	No	No	No
1455	Non-Healthcare Control	No	No	No	No	No	No	No	No	No	No	No
1456	Non-Healthcare Control	No	No	No	No	No	No	No	No	No	No	No
1457	Non-Healthcare Control	No	No	No	Yes	No	No	Yes	Yes	No	No	No
1458	Non-Healthcare Control	No	No	No	No	No	Yes	No	No	Yes	No	No
1459	Non-Healthcare Control	No	No	No	No	No	No	No	No	No	No	No
1460	Non-Healthcare Control	No	No	No	No	No	No	No	No	No	No	No
1461	Non-Healthcare Control	No	No	No	No	No	No	No	No	No	No	No
1462	Non-Healthcare Control	No	No	No	No	Yes	Yes	No	Yes	No	No	No
1463	Non-Healthcare Control	No	No	No	No	No	No	No	No	No	No	No
1464	Non-Healthcare Control	No	Yes	No	Yes	Yes	Yes	No	Yes	Yes	Yes	No
1465	Non-Healthcare Control	Yes	No	No	No	No	Yes	No	No	Yes	No	No
1466	Non-Healthcare Control	No	No	No	No	No	No	No	No	No	No	No
1467	Non-Healthcare Control	No	No	No	No	No	No	No	No	No	No	No
1468	Non-Healthcare Control	No	No	No	No	No	No	No	No	No	No	No
1469	Non-Healthcare Control	No	No	No	No	No	No	No	No	No	No	No
1470	Non-Healthcare Control	No	No	No	No	No	No	No	No	No	No	No
1471	Non-Healthcare Control	No	No	No	No	No	No	No	No	No	No	No
1472	Non-Healthcare Control	No	No	No	No	No	No	No	No	No	No	No
1473	Non-Healthcare Control	Yes	No	No	Yes	Yes	Yes	No	No	Yes	No	No
1474	Non-Healthcare Control	No	No	No	No	Yes	Yes	No	No	No	No	Yes
1475	Non-Healthcare Control	No	No	No	No	No	No	No	No	No	No	No
1476	Non-Healthcare Control	No	No	No	No	No	No	No	No	No	No	No
1477	Non-Healthcare Control	No	No	No	No	No	No	No	No	No	No	No
1478	Non-Healthcare Control	No	No	No	No	No	No	No	No	No	No	No
1479	Non-Healthcare Control	No	No	No	No	No	No	No	No	No	No	No
1480	Non-Healthcare Control	No	No	No	No	No	No	No	No	No	No	No
1481	Non-Healthcare Control	No	No	No	No	No	No	No	No	No	No	No
1482	Non-Healthcare Control	No	No	No	No	No	No	No	No	No	No	No
1483	Non-Healthcare Control	No	No	No	No	No	Yes	No	No	No	No	No
1484	Non-Healthcare Control	No	No	No	No	No	No	No	No	No	No	No
1485	Non-Healthcare Control	No	Yes	Yes	No	No	No	No	No	Yes	No	No
1486	Non-Healthcare Control	No	No	No	No	No	No	No	No	No	No	No
1487	Non-Healthcare Control	No	No	No	No	No	No	No	No	No	No	No
1488	Non-Healthcare Control	No	No	No	No	No	No	No	No	No	No	No
1489	Non-Healthcare Control	No	No	No	No	No	Yes	No	Yes	Yes	No	No
1490	Non-Healthcare Control	No	No	No	No	No	No	No	No	No	No	No
1491	Non-Healthcare Control	No	No	No	No	No	No	No	No	No	No	No
1492	Non-Healthcare Control	No	No	No	No	Yes	No	No	No	No	No	No
1493	Non-Healthcare Control	No	No	No	No	No	No	No	No	No	No	No
1494	Non-Healthcare Control	No	No	No	Yes	No	No	Yes	Yes	Yes	No	No
1495	Non-Healthcare Control	No	No	No	No	No	No	No	No	No	No	No
1496	Non-Healthcare Control	No	No	No	No	No	No	No	No	No	No	No
1497	Non-Healthcare Control	No	No	No	No	No	No	No	No	No	No	No
1498	Non-Healthcare Control	No	No	No	No	No	No	No	No	No	No	No
1499	Non-Healthcare Control	No	No	No	No	No	Yes	No	No	Yes	No	No
1500	Non-Healthcare Control	No	No	No	No	Yes	Yes	No	No	No	No	No
1501	Non-Healthcare Control	No	No	No	No	No	No	No	No	No	No	No
1502	Non-Healthcare Control	No	No	No	No	No	No	No	No	No	No	No
1503	Non-Healthcare Control	No	No	No	No	No	Yes	No	No	Yes	No	No
1504	Non-Healthcare Control	No	No	No	No	No	No	No	No	No	No	No
1505	Non-Healthcare Control	No	No	No	No	No	No	No	No	No	No	No
1506	Non-Healthcare Control	No	No	No	No	No	No	No	No	No	No	No
1507	Non-Healthcare Control	Yes	No	No	No	No	Yes	No	No	Yes	No	No
1508	Non-Healthcare Control	No	No	No	No	No	No	No	No	No	No	No
1509	Non-Healthcare Control	No	No	No	No	No	No	No	No	No	No	No
1510	Non-Healthcare Control	No	No	No	No	No	No	No	No	No	No	No
1511	Non-Healthcare Control	No	No	No	No	No	No	No	No	No	No	No
1512	Non-Healthcare Control	No	No	No	No	No	No	No	No	No	No	No
1513	Non-Healthcare Control	No	No	No	Yes	No	Yes	No	No	No	No	No
1514	Non-Healthcare Control	Yes	No	No	Yes	Yes	Yes	No	Yes	Yes	No	No
1515	Non-Healthcare Control	Yes	No	No	Yes	No	Yes	No	No	Yes	No	No
1516	Non-Healthcare Control	No	No	No	No	No	No	No	No	No	No	No
1517	Non-Healthcare Control	No	Yes	Yes	Yes	Yes	Yes	No	Yes	Yes	No	No
1518	Non-Healthcare Control	No	No	No	No	No	No	No	No	No	No	No
1519	Non-Healthcare Control	No	No	No	No	No	No	No	No	No	No	No
1520	Non-Healthcare Control	No	No	No	No	No	Yes	No	No	No	No	No
1521	Non-Healthcare Control	No	No	No	Yes	Yes	No	No	No	No	No	No
1522	Non-Healthcare Control	No	No	No	No	No	Yes	No	No	No	No	No
1523	Non-Healthcare Control	No	No	No	No	No	No	No	No	No	No	No
1524	Non-Healthcare Control	No	No	No	No	Yes	Yes	No	No	Yes	No	No
1525	Non-Healthcare Control	No	No	No	No	No	Yes	No	No	Yes	No	No
1526	Non-Healthcare Control	No	No	No	No	No	Yes	No	No	No	No	No
1527	Non-Healthcare Control	No	No	No	No	No	No	No	No	No	No	No
1528	Non-Healthcare Control	No	No	No	No	Yes	No	No	No	No	No	No
1529	Non-Healthcare Control	No	No	No	No	No	Yes	No	No	No	No	No
1530	Non-Healthcare Control	No	No	No	No	No	No	No	No	No	No	No
1531	Non-Healthcare Control	No	No	No	No	No	No	No	No	No	No	No
1532	Non-Healthcare Control	No	No	No	No	No	No	No	No	No	No	No
1533	Non-Healthcare Control	No	No	No	No	No	No	No	Yes	No	No	No
1534	Non-Healthcare Control	No	No	No	No	Yes	No	No	No	No	No	No
1535	Non-Healthcare Control	No	No	No	No	Yes	No	No	No	Yes	No	No
1536	Non-Healthcare Control	No	No	No	No	No	No	No	No	Yes	No	No
1537	Non-Healthcare Control	No	No	No	No	No	No	No	No	Yes	No	No
1538	Non-Healthcare Control	No	No	No	No	No	No	No	No	No	No	No
1539	Non-Healthcare Control	No	No	No	No	No	No	No	No	No	No	No
1540	Non-Healthcare Control	No	No	No	No	No	No	No	No	No	No	No
1541	Non-Healthcare Control	No	No	No	No	No	No	No	No	No	No	No
1542	Non-Healthcare Control	No	No	No	No	No	No	No	No	No	No	No
1543	Non-Healthcare Control	NA	NA	NA	NA	NA	NA	NA	NA	NA	NA	NA
1544	Non-Healthcare Control	No	No	No	No	No	No	No	No	No	No	No
1545	Non-Healthcare Control	No	No	No	No	Yes	Yes	No	No	No	No	No
1546	Non-Healthcare Control	No	No	No	Yes	No	No	No	No	Yes	No	No
1547	Non-Healthcare Control	No	No	No	No	Yes	No	No	No	No	No	No
1548	Non-Healthcare Control	No	No	No	No	No	Yes	No	No	No	No	No
1549	Non-Healthcare Control	No	No	No	No	Yes	No	No	No	No	No	No
1550	Non-Healthcare Control	No	No	No	No	No	No	No	No	No	No	No
1551	Non-Healthcare Control	No	No	No	No	No	Yes	No	No	No	No	No
1552	Non-Healthcare Control	No	No	No	No	No	Yes	Yes	Yes	No	No	No
1553	Non-Healthcare Control	No	No	No	No	No	No	No	No	No	No	No
1554	Non-Healthcare Control	No	No	No	No	No	No	No	No	Yes	No	No
1555	IMIDs Cytokine INH	No	No	No	No	Yes	No	No	No	No	No	No
1556	IMIDs Cytokine INH	No	No	No	No	Yes	No	No	No	No	No	No
1557	IMIDs Cytokine INH	NA	NA	NA	NA	NA	NA	NA	NA	NA	NA	NA
1558	IMIDs Cytokine INH	No	No	No	No	No	No	No	No	No	No	No
1559	IMIDs Cytokine INH	No	No	No	No	No	No	No	No	No	No	No
1560	IMIDs Cytokine INH	No	Yes	No	No	No	No	Yes	No	No	No	No
1561	IMIDs Cytokine INH	No	No	No	No	No	No	No	No	No	No	No
1562	IMIDs Cytokine INH	No	No	No	No	No	No	No	No	No	No	No
1563	IMIDs Cytokine INH	No	No	No	No	No	No	No	No	No	No	No
1564	IMIDs Non-Cytokine INH	NA	NA	NA	NA	NA	NA	NA	NA	NA	NA	NA
1565	IMIDs Cytokine INH	Yes	No	No	Yes	No	Yes	No	No	Yes	No	No
1566	Non-Healthcare Control	Yes	No	No	Yes	Yes	Yes	Yes	No	Yes	Yes	No
1567	IMIDs Cytokine INH	NA	NA	NA	NA	NA	NA	NA	NA	NA	NA	NA
1568	IMIDs Cytokine INH	NA	NA	NA	NA	NA	NA	NA	NA	NA	NA	NA
1569	IMIDs Non-Cytokine INH	NA	NA	No	Yes	NA	Yes	NA	NA	NA	NA	NA
1570	IMIDs Cytokine INH	Yes	No	No	Yes	Yes	No	No	No	Yes	No	No
1571	Non-Healthcare Control	Yes	Yes	Yes	Yes	Yes	Yes	Yes	Yes	Yes	No	No
1572	IMIDs Cytokine INH	Yes	No	No	No	No	Yes	No	No	No	No	No
1573	IMIDs Cytokine INH	Yes	No	No	No	No	No	No	No	No	No	No
1574	IMIDs Non-Cytokine INH	No	Yes	No	Yes	Yes	No	No	No	No	No	No
1575	IMIDs Cytokine INH	Yes	Yes	Yes	No	Yes	Yes	Yes	Yes	Yes	No	No
1576	IMIDs Non-Cytokine INH	Yes	No	No	No	No	No	No	No	No	No	No
1577	IMIDs Cytokine INH	Yes	Yes	No	Yes	No	Yes	No	Yes	Yes	No	No
1578	IMIDs Cytokine INH	NA	NA	NA	NA	NA	NA	NA	NA	NA	NA	NA
1579	IMIDs Cytokine INH	No	No	No	Yes	No	No	No	Yes	Yes	No	No
1580	IMIDs Cytokine INH	No	No	No	No	No	No	No	No	No	No	No
1581	IMIDs Cytokine INH	No	No	No	No	Yes	No	No	No	No	No	No
1582	IMIDs Cytokine INH	No	No	No	No	No	No	No	No	No	No	No
1583	IMIDs Non-Cytokine INH	No	No	No	No	No	No	No	No	No	No	No
1584	IMIDs Cytokine INH	No	No	No	No	Yes	No	No	No	No	No	Yes
1585	IMIDs Non-Cytokine INH	No	No	No	No	No	No	No	Yes	No	No	No
1586	IMIDs Non-Cytokine INH	No	No	No	Yes	No	No	No	No	Yes	No	No
1587	IMIDs Non-Cytokine INH	No	No	No	No	No	No	No	No	No	No	No
1588	IMIDs Non-Cytokine INH	No	No	No	No	No	Yes	No	No	No	No	No
1589	IMIDs Non-Cytokine INH	No	No	No	Yes	No	No	No	No	No	No	No
1590	IMIDs Non-Cytokine INH	No	Yes	No	No	No	Yes	No	No	No	No	No
1591	IMIDs Non-Cytokine INH	Yes	No	No	No	Yes	No	No	No	No	No	No
1592	IMIDs Non-Cytokine INH	Yes	No	No	No	No	No	No	No	No	No	No
1593	IMIDs Cytokine INH	No	No	No	No	No	No	No	No	No	No	No
1594	Non-Healthcare Control	Yes	No	No	No	Yes	Yes	No	Yes	Yes	No	No
1595	Non-Healthcare Control	No	No	No	No	No	No	No	No	No	No	No
1596	Non-Healthcare Control	No	No	No	No	No	No	No	No	No	No	No
1597	Non-Healthcare Control	No	No	No	No	No	No	No	No	Yes	No	No
1598	Non-Healthcare Control	No	No	No	No	No	Yes	No	No	No	No	No
1599	Non-Healthcare Control	No	No	No	No	No	No	No	No	No	No	No
1600	Non-Healthcare Control	No	No	No	No	No	No	No	No	Yes	No	No
1601	Non-Healthcare Control	No	No	Yes	Yes	No	Yes	No	Yes	Yes	No	Yes
1602	Non-Healthcare Control	No	No	No	No	No	No	No	No	No	No	Yes
1603	Non-Healthcare Control	Yes	Yes	Yes	Yes	Yes	No	No	Yes	Yes	No	Yes
1604	Non-Healthcare Control	No	No	No	No	Yes	No	No	No	No	No	No
1605	Non-Healthcare Control	No	No	No	Yes	No	Yes	No	No	Yes	No	No
1606	Non-Healthcare Control	No	No	No	Yes	No	Yes	No	No	No	No	No
1607	Non-Healthcare Control	No	No	No	No	No	No	No	No	Yes	No	No
1608	IMIDs Cytokine INH	No	No	No	No	No	No	No	No	Yes	No	No
1609	IMIDs Cytokine INH	No	No	No	No	No	No	No	No	No	No	No
1610	IMIDs Cytokine INH	Yes	Yes	No	No	Yes	Yes	No	No	Yes	No	No
1611	IMIDs Non-Cytokine INH	NA	NA	NA	NA	NA	NA	NA	NA	NA	NA	NA
1612	IMIDs Cytokine INH	No	No	No	No	No	No	No	No	No	No	Yes
1613	IMIDs Cytokine INH	NA	NA	NA	NA	NA	NA	NA	NA	NA	NA	NA
1614	IMIDs Cytokine INH	No	No	No	No	No	No	No	No	No	No	No
1615	IMIDs Cytokine INH	No	No	NA	No	No	No	No	No	Yes	No	No
1616	IMIDs Cytokine INH	No	No	No	No	No	No	No	No	No	No	No
1617	IMIDs Non-Cytokine INH	NA	NA	No	NA	NA	NA	NA	NA	NA	NA	NA
1618	Non-Healthcare Control	NA	NA	No	NA	NA	NA	NA	NA	Yes	NA	NA
1619	Non-Healthcare Control	NA	NA	No	NA	NA	NA	NA	NA	NA	NA	NA
1620	Non-Healthcare Control	No	Yes	No	No	Yes	Yes	No	Yes	No	No	Yes
1621	Non-Healthcare Control	Yes	NA	Yes	NA	NA	NA	NA	No	NA	NA	NA
1622	Non-Healthcare Control	NA	NA	No	NA	NA	NA	NA	NA	Yes	NA	NA
1623	Non-Healthcare Control	No	No	No	Yes	Yes	Yes	No	No	Yes	No	No
1624	Non-Healthcare Control	NA	NA	No	NA	NA	NA	NA	NA	NA	NA	NA
1625	Non-Healthcare Control	NA	NA	No	NA	NA	NA	NA	NA	NA	NA	NA
1626	Non-Healthcare Control	NA	NA	No	NA	NA	NA	NA	NA	NA	NA	NA
1627	Non-Healthcare Control	NA	NA	No	NA	NA	NA	NA	NA	NA	NA	NA
1628	Non-Healthcare Control	NA	NA	No	NA	Yes	NA	NA	NA	NA	NA	Yes
1629	Non-Healthcare Control	No	No	No	No	No	Yes	No	Yes	Yes	No	No
1630	Non-Healthcare Control	No	No	No	No	Yes	No	No	No	Yes	No	No
1631	Non-Healthcare Control	Yes	No	Yes	Yes	No	Yes	No	Yes	Yes	No	No
1632	Non-Healthcare Control	NA	NA	No	NA	NA	NA	NA	NA	NA	NA	NA
1633	Non-Healthcare Control	No	No	No	No	Yes	Yes	No	No	Yes	No	No
1634	Non-Healthcare Control	NA	NA	No	NA	NA	NA	NA	NA	NA	NA	NA
1635	Non-Healthcare Control	Yes	Yes	Yes	Yes	Yes	No	Yes	Yes	Yes	Yes	No
1636	Non-Healthcare Control	Yes	Yes	Yes	Yes	Yes	Yes	No	No	Yes	No	Yes
1637	IMIDs Cytokine INH	Yes	No	Yes	Yes	Yes	No	Yes	Yes	Yes	No	No
1638	IMIDs Cytokine INH	No	No	No	No	No	No	No	Yes	No	No	Yes
1639	IMIDs Cytokine INH	NA	NA	No	NA	NA	NA	NA	NA	NA	NA	NA
1640	IMIDs Cytokine INH	NA	NA	NA	NA	Yes	NA	NA	NA	NA	NA	NA
1641	IMIDs Cytokine INH	Yes	NA	NA	NA	Yes	NA	NA	Yes	NA	NA	NA
1642	IMIDs Cytokine INH	NA	NA	No	NA	NA	NA	NA	NA	NA	NA	NA
1643	IMIDs Non-Cytokine INH	NA	NA	No	NA	NA	NA	NA	NA	NA	NA	NA
1644	IMIDs Cytokine INH	NA	NA	No	NA	NA	NA	NA	NA	NA	NA	NA
1645	IMIDs Cytokine INH	NA	NA	No	NA	NA	NA	NA	NA	NA	NA	NA
1646	IMIDs Non-Cytokine INH	NA	NA	No	NA	NA	NA	NA	NA	NA	NA	NA
1647	IMIDs Cytokine INH	Yes	NA	NA	NA	NA	NA	NA	NA	NA	NA	NA
1648	IMIDs Non-Cytokine INH	NA	Yes	NA	NA	NA	NA	NA	NA	NA	NA	NA
1649	IMIDs Cytokine INH	NA	NA	No	NA	NA	NA	NA	NA	NA	NA	NA
1650	IMIDs Cytokine INH	NA	NA	NA	NA	NA	Yes	NA	Yes	NA	NA	NA
1651	IMIDs Cytokine INH	NA	NA	No	NA	NA	NA	NA	NA	NA	NA	NA
1652	IMIDs Cytokine INH	NA	NA	No	NA	NA	NA	NA	NA	NA	NA	NA
1653	IMIDs Cytokine INH	NA	NA	No	NA	NA	NA	NA	NA	NA	NA	NA
1654	IMIDs Cytokine INH	NA	NA	No	NA	NA	NA	NA	NA	NA	NA	NA
1655	IMIDs Cytokine INH	NA	NA	No	NA	NA	NA	NA	NA	NA	NA	NA
1656	IMIDs Cytokine INH	No	No	No	No	No	No	No	No	No	No	No
1657	IMIDs Cytokine INH	NA	NA	NA	Yes	Yes	Yes	NA	NA	NA	NA	NA
1658	IMIDs Non-Cytokine INH	No	No	No	No	No	Yes	Yes	Yes	Yes	No	Yes
1659	IMIDs Non-Cytokine INH	No	No	No	No	No	No	No	No	No	No	No
1660	IMIDs Cytokine INH	No	No	No	No	No	No	No	No	No	No	No
1661	IMIDs Cytokine INH	No	No	No	No	Yes	Yes	No	No	No	No	No
1662	IMIDs Cytokine INH	No	No	No	No	No	No	No	No	No	No	No
1663	IMIDs Cytokine INH	NA	NA	NA	NA	Yes	Yes	NA	Yes	Yes	NA	NA
1664	IMIDs Cytokine INH	NA	NA	NA	NA	NA	Yes	NA	Yes	NA	NA	NA
1665	IMIDs Cytokine INH	No	No	No	No	No	No	No	No	No	No	No
1666	IMIDs Non-Cytokine INH	No	No	Yes	No	No	Yes	No	Yes	No	No	Yes
1667	IMIDs Non-Cytokine INH	NA	NA	NA	NA	Yes	NA	NA	NA	NA	NA	NA
1668	IMIDs Non-Cytokine INH	NA	NA	NA	NA	NA	NA	NA	NA	NA	NA	NA
1669	IMIDs Non-Cytokine INH	No	No	No	No	Yes	No	Yes	No	No	No	Yes
1670	IMIDs Cytokine INH	No	No	No	No	No	Yes	No	No	No	No	No
1671	IMIDs Cytokine INH	No	No	Yes	No	Yes	No	No	No	No	No	No
1672	IMIDs Non-Cytokine INH	NA	NA	No	NA	NA	NA	NA	NA	NA	NA	NA
1673	IMIDs Cytokine INH	No	No	No	No	No	No	No	No	No	No	No
1674	IMIDs Non-Cytokine INH	No	No	No	Yes	Yes	No	No	No	No	No	No
1675	IMIDs Cytokine INH	Yes	Yes	NA	Yes	NA	NA	NA	NA	NA	NA	NA
1676	IMIDs Cytokine INH	No	No	No	No	No	No	No	No	No	No	No
1677	IMIDs Cytokine INH	Yes	NA	NA	NA	NA	NA	NA	NA	NA	NA	NA
1678	IMIDs Non-Cytokine INH	No	No	No	No	No	No	No	No	No	No	No
1679	IMIDs Cytokine INH	Yes	No	No	No	Yes	Yes	No	Yes	No	No	No
1680	IMIDs Cytokine INH	NA	NA	NA	NA	NA	Yes	NA	NA	Yes	NA	NA
1681	IMIDs Non-Cytokine INH	No	No	No	No	No	No	No	No	No	No	No
1682	IMIDs Non-Cytokine INH	NA	NA	NA	NA	NA	NA	NA	NA	NA	NA	NA
1683	IMIDs Cytokine INH	Yes	No	No	Yes	Yes	Yes	Yes	No	Yes	No	No
1684	IMIDs Cytokine INH	No	No	No	No	Yes	Yes	No	No	Yes	No	No
1685	IMIDs Non-Cytokine INH	No	No	No	No	No	No	No	No	No	No	No
1686	IMIDs Cytokine INH	NA	NA	NA	NA	NA	NA	NA	NA	NA	NA	NA
1687	IMIDs Non-Cytokine INH	NA	NA	No	NA	Yes	Yes	NA	NA	NA	NA	NA
1688	IMIDs Non-Cytokine INH	NA	NA	No	NA	NA	NA	NA	NA	NA	NA	NA
1689	IMIDs Non-Cytokine INH	NA	NA	No	NA	NA	NA	NA	NA	NA	NA	NA
1690	IMIDs Non-Cytokine INH	NA	NA	No	Yes	NA	NA	NA	NA	NA	NA	NA
1691	IMIDs Non-Cytokine INH	Yes	NA	No	NA	NA	NA	NA	NA	NA	NA	NA
1692	IMIDs Non-Cytokine INH	Yes	NA	No	NA	NA	NA	NA	Yes	NA	NA	NA
1693	IMIDs Non-Cytokine INH	NA	NA	No	NA	Yes	Yes	NA	NA	NA	NA	NA
1694	IMIDs Non-Cytokine INH	NA	NA	No	NA	NA	NA	NA	NA	NA	NA	NA
1695	IMIDs Non-Cytokine INH	NA	NA	No	NA	NA	NA	NA	NA	NA	NA	NA
1696	IMIDs Non-Cytokine INH	NA	NA	No	NA	NA	NA	NA	Yes	NA	NA	NA
1697	IMIDs Non-Cytokine INH	NA	NA	No	NA	NA	NA	NA	NA	NA	NA	NA
1698	IMIDs Non-Cytokine INH	NA	NA	No	NA	NA	NA	NA	NA	NA	NA	NA
1699	IMIDs Cytokine INH	NA	Yes	No	NA	Yes	Yes	NA	NA	Yes	NA	NA
1700	IMIDs Cytokine INH	NA	NA	No	NA	NA	NA	NA	NA	NA	NA	NA
1701	IMIDs Non-Cytokine INH	NA	NA	No	NA	NA	NA	NA	NA	NA	NA	NA
1702	IMIDs Cytokine INH	NA	NA	No	NA	NA	NA	NA	NA	NA	NA	NA
1703	IMIDs Non-Cytokine INH	NA	NA	No	NA	NA	Yes	Yes	Yes	NA	NA	NA
1704	IMIDs Cytokine INH	NA	NA	No	NA	NA	NA	NA	NA	NA	NA	NA
1705	IMIDs Non-Cytokine INH	No	Yes	No	No	No	No	No	No	No	No	Yes
1706	IMIDs Cytokine INH	No	No	No	No	No	No	No	No	No	No	No
1707	IMIDs Non-Cytokine INH	No	No	No	No	No	No	No	No	No	No	No
1708	IMIDs Non-Cytokine INH	No	No	No	No	No	No	No	No	No	No	No
1709	IMIDs Cytokine INH	No	No	No	No	No	No	No	No	No	No	No
1710	IMIDs Non-Cytokine INH	Yes	Yes	No	Yes	No	No	No	No	Yes	No	No
1711	IMIDs Non-Cytokine INH	No	No	No	No	No	No	No	No	No	No	No
1712	IMIDs Cytokine INH	No	No	No	Yes	No	No	No	No	Yes	No	Yes
1713	IMIDs Non-Cytokine INH	Yes	Yes	No	Yes	Yes	No	No	No	Yes	No	No
1714	IMIDs Non-Cytokine INH	No	No	No	No	No	No	No	No	No	No	No
1715	IMIDs Cytokine INH	No	No	No	No	No	No	No	No	No	No	No
1716	IMIDs Cytokine INH	NA	NA	No	NA	NA	Yes	NA	NA	NA	NA	NA
1717	IMIDs Cytokine INH	Yes	No	Yes	No	Yes	No	Yes	Yes	No	Yes	No
1718	IMIDs Non-Cytokine INH	No	No	No	No	Yes	No	No	No	No	No	Yes
1719	IMIDs Cytokine INH	No	No	No	No	No	No	No	No	No	No	No
1720	IMIDs Cytokine INH	Yes	Yes	Yes	Yes	Yes	Yes	Yes	Yes	Yes	No	Yes
1721	IMIDs Non-Cytokine INH	No	No	No	No	No	Yes	Yes	Yes	No	No	Yes
1722	IMIDs Cytokine INH	No	No	No	No	No	No	Yes	No	Yes	No	No
1723	IMIDs Non-Cytokine INH	No	No	No	No	Yes	No	No	No	No	No	No
1724	IMIDs Non-Cytokine INH	Yes	No	No	No	Yes	No	Yes	Yes	No	No	Yes
1725	IMIDs Cytokine INH	No	No	No	No	No	No	No	No	No	No	No
1726	IMIDs Non-Cytokine INH	NA	NA	No	NA	NA	NA	NA	NA	NA	NA	NA
1727	IMIDs Cytokine INH	Yes	No	No	No	No	No	No	Yes	No	No	Yes
1728	IMIDs Cytokine INH	NA	NA	No	NA	NA	Yes	NA	Yes	NA	NA	Yes
1729	IMIDs Cytokine INH	NA	NA	No	NA	NA	NA	NA	Yes	NA	NA	NA
1730	IMIDs Cytokine INH	NA	NA	No	NA	NA	NA	NA	NA	NA	NA	NA
1731	IMIDs Cytokine INH	NA	NA	No	Yes	NA	NA	NA	NA	NA	NA	Yes
1732	IMIDs Cytokine INH	NA	NA	No	NA	NA	NA	NA	NA	NA	NA	NA
1733	IMIDs Non-Cytokine INH	NA	NA	No	NA	NA	Yes	NA	NA	NA	NA	NA
1734	IMIDs Cytokine INH	NA	NA	No	Yes	Yes	Yes	NA	Yes	NA	NA	NA
1735	IMIDs Cytokine INH	NA	NA	No	NA	NA	NA	NA	NA	NA	NA	NA
1736	IMIDs Non-Cytokine INH	Yes	NA	No	Yes	NA	Yes	NA	NA	NA	NA	NA
1737	IMIDs Non-Cytokine INH	NA	NA	No	NA	NA	NA	NA	NA	NA	NA	NA
1738	IMIDs Cytokine INH	NA	NA	No	NA	NA	NA	NA	NA	NA	NA	NA
1739	IMIDs Cytokine INH	NA	NA	No	NA	NA	NA	NA	NA	NA	NA	NA
1740	IMIDs Cytokine INH	Yes	NA	No	NA	NA	NA	NA	NA	NA	NA	NA
1741	IMIDs Non-Cytokine INH	NA	NA	No	NA	NA	NA	NA	NA	NA	NA	NA
1742	IMIDs Non-Cytokine INH	NA	NA	No	NA	NA	NA	NA	NA	NA	NA	NA
1743	IMIDs Cytokine INH	NA	NA	No	NA	NA	NA	NA	NA	NA	NA	NA
1744	IMIDs Non-Cytokine INH	Yes	NA	No	Yes	NA	NA	NA	NA	NA	NA	Yes
1745	IMIDs Non-Cytokine INH	Yes	No	No	No	Yes	Yes	No	Yes	No	No	No
1746	IMIDs Non-Cytokine INH	NA	NA	No	NA	NA	NA	NA	NA	NA	NA	NA
1747	IMIDs Non-Cytokine INH	NA	NA	No	NA	NA	NA	NA	Yes	NA	NA	NA
1748	IMIDs Cytokine INH	Yes	NA	No	NA	NA	NA	NA	NA	NA	NA	NA
1749	IMIDs Non-Cytokine INH	NA	NA	No	NA	NA	NA	NA	Yes	NA	NA	NA
1750	IMIDs Non-Cytokine INH	NA	NA	No	NA	NA	NA	NA	NA	NA	NA	NA
1751	IMIDs Non-Cytokine INH	No	No	No	No	No	No	No	No	No	No	No
1752	Non-Healthcare Control	NA	NA	NA	NA	NA	NA	NA	NA	NA	NA	NA
1753	Non-Healthcare Control	No	No	No	No	No	No	No	No	No	No	No
1754	Non-Healthcare Control	NA	NA	NA	NA	NA	NA	NA	NA	NA	NA	NA
1755	Non-Healthcare Control	No	No	No	No	No	No	No	No	No	No	No
1756	IMIDs Non-Cytokine INH	No	No	No	No	No	No	No	No	No	No	No
1757	IMIDs Non-Cytokine INH	No	No	No	No	No	No	No	No	No	No	No
1758	IMIDs Non-Cytokine INH	No	No	No	No	No	No	No	No	No	No	No
1759	Non-Healthcare Control	Yes	Yes	No	No	Yes	Yes	No	Yes	Yes	No	No
1760	IMIDs Cytokine INH	No	No	No	No	No	No	No	No	No	No	No
1761	IMIDs Cytokine INH	Yes	No	No	No	No	Yes	Yes	No	No	No	Yes
1762	IMIDs Non-Cytokine INH	No	No	No	No	Yes	No	No	No	No	No	No
1763	IMIDs Non-Cytokine INH	NA	NA	NA	NA	NA	NA	NA	NA	NA	NA	NA
1764	IMIDs Non-Cytokine INH	NA	NA	NA	NA	NA	NA	NA	NA	NA	NA	NA
1765	IMIDs Non-Cytokine INH	NA	NA	NA	NA	NA	NA	NA	NA	NA	NA	NA
1766	IMIDs Non-Cytokine INH	Yes	No	No	No	No	No	No	No	No	No	No
1767	IMIDs Non-Cytokine INH	No	No	No	No	No	No	No	No	No	No	No
1768	IMIDs Non-Cytokine INH	No	No	No	No	Yes	No	No	No	No	No	No
1769	IMIDs Non-Cytokine INH	No	No	No	No	No	No	No	Yes	No	No	No
1770	IMIDs Non-Cytokine INH	Yes	No	No	No	No	No	No	No	No	No	No
1771	IMIDs Non-Cytokine INH	Yes	No	No	No	No	No	No	No	No	No	Yes
1772	IMIDs Non-Cytokine INH	No	Yes	No	No	No	No	Yes	No	No	No	No
1773	IMIDs Non-Cytokine INH	No	No	No	No	No	No	No	No	No	No	No
1774	IMIDs Cytokine INH	Yes	Yes	No	No	No	No	No	No	No	No	No
1775	IMIDs Non-Cytokine INH	Yes	No	No	No	No	No	Yes	No	Yes	No	No
1776	IMIDs Non-Cytokine INH	No	No	No	No	No	No	No	No	No	No	No
1777	IMIDs Cytokine INH	No	No	No	No	Yes	Yes	No	No	No	No	Yes
1778	IMIDs Cytokine INH	Yes	No	No	No	Yes	No	No	No	No	No	No
1779	IMIDs Cytokine INH	No	No	No	No	No	Yes	No	No	Yes	No	No
1780	IMIDs Non-Cytokine INH	No	No	No	No	No	No	No	No	No	No	No
1781	IMIDs Cytokine INH	No	No	No	No	No	No	No	No	No	No	No
1782	IMIDs Cytokine INH	No	No	No	No	No	No	No	No	No	No	No
1783	IMIDs Cytokine INH	No	No	No	No	No	Yes	No	No	No	No	No
1784	IMIDs Cytokine INH	No	No	No	No	No	No	No	No	No	No	No
1785	IMIDs Non-Cytokine INH	No	No	No	No	No	Yes	Yes	No	No	No	No
1786	IMIDs Cytokine INH	No	No	No	No	No	No	No	No	Yes	No	No
1787	IMIDs Cytokine INH	No	No	No	No	No	No	No	No	No	No	No
1788	IMIDs Non-Cytokine INH	No	No	No	No	No	No	No	No	No	No	No
1789	IMIDs Cytokine INH	No	No	No	No	No	No	No	No	No	No	No
1790	IMIDs Cytokine INH	No	No	No	No	No	No	No	No	No	No	No
1791	IMIDs Cytokine INH	No	No	No	No	No	Yes	No	No	No	No	No
1792	IMIDs Cytokine INH	No	No	Yes	Yes	No	No	Yes	No	Yes	No	Yes
1793	IMIDs Cytokine INH	No	No	No	No	Yes	No	No	Yes	No	No	No
1794	IMIDs Cytokine INH	Yes	No	No	Yes	No	Yes	Yes	No	No	No	Yes
1795	IMIDs Cytokine INH	No	No	No	No	No	No	No	No	No	No	No
1796	IMIDs Cytokine INH	No	No	No	No	Yes	No	Yes	No	Yes	No	No
1797	IMIDs Cytokine INH	No	No	No	No	No	No	No	No	No	No	No
1798	IMIDs Cytokine INH	No	No	No	No	No	Yes	No	No	Yes	No	No
1799	IMIDs Cytokine INH	No	No	No	No	No	No	No	No	No	No	No
1800	IMIDs Non-Cytokine INH	No	No	No	No	No	No	No	Yes	No	No	No
1801	IMIDs Cytokine INH	NA	NA	NA	NA	NA	NA	NA	NA	NA	NA	NA
1802	IMIDs Cytokine INH	No	No	No	Yes	No	Yes	No	No	No	No	Yes
1803	IMIDs Cytokine INH	No	No	No	No	No	No	No	No	No	No	No
1804	IMIDs Cytokine INH	No	No	No	No	No	Yes	No	Yes	No	No	No
1805	IMIDs Non-Cytokine INH	No	No	No	No	Yes	No	No	No	No	No	No
1806	IMIDs Cytokine INH	No	No	No	No	No	No	No	No	No	No	No
1807	IMIDs Cytokine INH	No	No	No	No	No	No	No	No	No	No	No
1808	IMIDs Cytokine INH	No	No	No	No	No	Yes	No	No	No	No	No
1809	IMIDs Cytokine INH	No	No	No	No	Yes	No	No	No	No	No	No
1810	IMIDs Cytokine INH	No	No	No	No	No	No	No	No	No	No	No
1811	IMIDs Cytokine INH	No	No	No	No	No	Yes	No	No	No	No	No
1812	IMIDs Cytokine INH	No	No	No	Yes	No	No	No	No	No	No	No
1813	IMIDs Cytokine INH	No	No	No	No	No	No	No	No	No	No	No
1814	IMIDs Non-Cytokine INH	No	No	No	No	No	No	No	No	No	No	Yes
1815	IMIDs Cytokine INH	No	No	No	No	No	No	No	No	No	No	No
1816	IMIDs Cytokine INH	No	No	No	No	No	No	No	No	No	No	No
1817	IMIDs Cytokine INH	No	Yes	Yes	Yes	Yes	Yes	No	No	No	No	Yes
1818	IMIDs Cytokine INH	No	No	No	No	No	No	No	No	No	No	No
1819	IMIDs Cytokine INH	No	No	No	No	No	No	No	No	No	No	No
1820	IMIDs Cytokine INH	NA	NA	NA	NA	NA	NA	NA	NA	NA	NA	NA
1821	IMIDs Cytokine INH	NA	NA	NA	NA	NA	NA	NA	NA	NA	NA	NA
1822	IMIDs Cytokine INH	No	No	No	No	No	No	No	No	Yes	No	No
1823	IMIDs Cytokine INH	No	No	No	No	No	No	No	No	No	No	No
1824	IMIDs Cytokine INH	No	No	No	No	No	Yes	Yes	No	Yes	No	No
1825	IMIDs Cytokine INH	NA	NA	NA	NA	NA	NA	NA	NA	NA	NA	NA
1826	IMIDs Cytokine INH	No	No	Yes	Yes	No	No	Yes	Yes	No	No	Yes
1827	IMIDs Cytokine INH	NA	NA	NA	NA	NA	NA	NA	NA	NA	NA	NA
1828	IMIDs Cytokine INH	NA	NA	NA	NA	NA	NA	NA	NA	NA	NA	NA
1829	IMIDs Cytokine INH	NA	NA	NA	NA	NA	NA	NA	NA	NA	NA	NA
1830	IMIDs Cytokine INH	NA	NA	NA	NA	NA	NA	NA	NA	NA	NA	NA
1831	IMIDs Cytokine INH	NA	NA	NA	NA	NA	NA	NA	NA	NA	NA	NA
1832	IMIDs Cytokine INH	NA	NA	NA	NA	NA	NA	NA	NA	NA	NA	NA
1833	IMIDs Cytokine INH	No	No	No	Yes	Yes	No	No	No	No	No	Yes
1834	IMIDs Cytokine INH	No	No	No	No	No	No	No	No	No	No	No
1835	IMIDs Cytokine INH	No	No	No	No	No	No	No	No	No	No	No
1836	IMIDs Cytokine INH	No	No	No	No	No	No	No	No	No	No	Yes
1837	IMIDs Cytokine INH	No	No	No	No	Yes	Yes	No	No	Yes	No	No
1838	IMIDs Cytokine INH	No	No	No	No	No	No	No	No	No	No	No
1839	IMIDs Cytokine INH	No	No	No	No	No	No	No	No	No	No	No
1840	IMIDs Cytokine INH	No	No	No	No	No	No	No	No	No	No	Yes
1841	IMIDs Cytokine INH	No	No	Yes	Yes	Yes	Yes	Yes	Yes	Yes	No	No
1842	IMIDs Cytokine INH	No	No	No	Yes	No	Yes	No	No	No	No	Yes
1843	IMIDs Cytokine INH	No	No	No	No	No	No	No	No	No	No	No
1844	IMIDs Cytokine INH	No	No	No	No	No	No	No	No	No	No	No
1845	IMIDs Cytokine INH	No	No	No	No	No	No	No	No	No	No	No
1846	IMIDs Cytokine INH	No	No	No	No	No	No	No	No	No	No	No
1847	IMIDs Non-Cytokine INH	No	No	No	Yes	No	No	Yes	No	No	No	Yes
1848	IMIDs Cytokine INH	Yes	No	No	Yes	No	No	No	No	Yes	No	No
1849	IMIDs Cytokine INH	No	No	No	No	No	No	No	No	No	No	No
1850	IMIDs Cytokine INH	No	No	No	No	Yes	Yes	No	Yes	Yes	No	Yes
1851	IMIDs Non-Cytokine INH	Yes	No	No	No	No	Yes	No	No	No	No	Yes
1852	IMIDs Cytokine INH	No	No	No	Yes	Yes	Yes	No	No	Yes	No	Yes
1853	IMIDs Cytokine INH	NA	NA	NA	NA	NA	NA	NA	NA	NA	NA	NA
1854	IMIDs Cytokine INH	No	No	No	Yes	No	No	No	No	Yes	No	Yes
1855	IMIDs Cytokine INH	No	No	No	No	No	No	No	No	No	No	No
1856	IMIDs Cytokine INH	No	No	No	Yes	Yes	Yes	No	No	No	No	Yes
1857	IMIDs Cytokine INH	No	No	No	No	No	No	No	No	No	No	No
1858	IMIDs Cytokine INH	No	No	No	No	No	No	No	No	No	No	No
1859	IMIDs Cytokine INH	No	Yes	No	No	No	Yes	Yes	Yes	No	No	No
1860	IMIDs Cytokine INH	No	No	No	No	Yes	Yes	No	No	No	No	No
1861	IMIDs Cytokine INH	No	No	No	No	No	Yes	No	No	No	No	Yes
1862	IMIDs Cytokine INH	No	No	No	No	Yes	Yes	No	No	Yes	No	Yes
1863	IMIDs Cytokine INH	Yes	No	No	Yes	Yes	Yes	No	No	Yes	No	Yes
1864	IMIDs Non-Cytokine INH	No	No	Yes	No	No	No	No	No	No	No	No
1865	IMIDs Cytokine INH	No	No	No	Yes	No	No	No	No	No	No	No
1866	IMIDs Cytokine INH	No	No	Yes	Yes	Yes	Yes	No	Yes	Yes	Yes	Yes
1867	IMIDs Cytokine INH	No	No	No	No	No	No	No	No	No	No	No
1868	IMIDs Cytokine INH	No	No	No	Yes	No	Yes	No	No	No	No	Yes
1869	IMIDs Cytokine INH	No	No	No	No	Yes	No	No	No	No	No	No
1870	IMIDs Non-Cytokine INH	No	No	No	No	No	No	No	No	No	No	No
1871	IMIDs Non-Cytokine INH	No	No	No	No	No	No	No	No	No	No	No
1872	IMIDs Non-Cytokine INH	No	No	No	No	No	No	No	No	No	No	No
1873	IMIDs Non-Cytokine INH	No	No	No	No	No	Yes	No	No	No	No	No
1874	IMIDs Non-Cytokine INH	No	No	No	No	No	No	No	No	No	No	No
1875	IMIDs Non-Cytokine INH	No	No	No	No	No	No	No	No	No	No	No
1876	IMIDs Non-Cytokine INH	Yes	No	No	No	Yes	No	No	No	No	No	No
1877	IMIDs Non-Cytokine INH	No	No	No	No	No	No	No	No	No	No	No
1878	IMIDs Non-Cytokine INH	Yes	No	No	No	No	No	No	No	No	No	No
1879	IMIDs Non-Cytokine INH	No	Yes	No	Yes	No	No	No	No	No	No	No
1880	IMIDs Non-Cytokine INH	No	Yes	No	No	No	No	No	No	No	No	No
1881	IMIDs Non-Cytokine INH	No	No	No	No	No	No	No	No	No	No	No
1882	IMIDs Non-Cytokine INH	No	Yes	No	No	No	No	No	No	No	No	No
1883	IMIDs Cytokine INH	NA	NA	NA	NA	NA	NA	NA	NA	NA	NA	NA
1884	IMIDs Cytokine INH	NA	NA	NA	NA	NA	NA	NA	NA	NA	NA	NA
1885	IMIDs Non-Cytokine INH	No	No	No	No	No	No	No	No	No	No	No
1886	IMIDs Cytokine INH	NA	NA	NA	NA	NA	NA	NA	NA	NA	NA	NA
1887	IMIDs Cytokine INH	Yes	No	Yes	No	No	No	No	No	No	Yes	No
1888	IMIDs Cytokine INH	No	No	No	No	No	No	No	No	No	No	No
1889	IMIDs Non-Cytokine INH	No	No	No	No	No	No	No	No	No	No	No
1890	IMIDs Cytokine INH	Yes	No	No	No	No	Yes	No	No	No	No	No
1891	IMIDs Cytokine INH	Yes	No	Yes	No	No	Yes	No	No	No	No	No
1892	IMIDs Non-Cytokine INH	No	No	No	No	No	No	No	No	No	No	No
1893	IMIDs Cytokine INH	NA	NA	NA	NA	NA	NA	NA	NA	NA	NA	NA
1894	IMIDs Cytokine INH	Yes	Yes	Yes	Yes	Yes	No	Yes	Yes	Yes	No	Yes
1895	IMIDs Cytokine INH	Yes	No	No	No	Yes	No	No	No	Yes	No	No
1896	IMIDs Cytokine INH	Yes	No	No	Yes	No	Yes	Yes	No	No	No	No
1897	IMIDs Non-Cytokine INH	Yes	No	No	No	Yes	No	Yes	No	No	No	No
1898	IMIDs Non-Cytokine INH	No	No	No	No	No	No	No	No	No	No	No
1899	IMIDs Non-Cytokine INH	No	No	No	No	No	No	No	Yes	No	No	No
1900	IMIDs Cytokine INH	Yes	No	No	No	No	No	No	No	No	No	No
1901	IMIDs Non-Cytokine INH	No	No	No	No	No	No	No	No	No	No	No
1902	IMIDs Cytokine INH	No	No	No	No	No	No	No	No	No	No	No
1903	IMIDs Cytokine INH	No	Yes	No	No	Yes	No	No	No	Yes	No	Yes
1904	IMIDs Non-Cytokine INH	No	No	No	No	No	No	No	No	No	No	No
1905	IMIDs Cytokine INH	NA	NA	NA	NA	NA	NA	NA	NA	NA	NA	NA
1906	IMIDs Cytokine INH	NA	NA	NA	NA	NA	NA	NA	NA	NA	NA	NA
1907	IMIDs Cytokine INH	No	No	No	No	No	No	No	No	Yes	No	No
1908	IMIDs Non-Cytokine INH	No	Yes	No	No	Yes	Yes	No	No	No	No	Yes
1909	IMIDs Cytokine INH	No	No	No	No	No	No	No	No	No	No	No
1910	IMIDs Cytokine INH	No	No	No	No	No	No	No	No	No	No	No
1911	IMIDs Cytokine INH	No	No	No	No	No	No	No	No	No	No	No
1912	IMIDs Cytokine INH	No	No	No	No	No	No	No	No	No	No	No
1913	IMIDs Cytokine INH	No	No	No	Yes	No	No	No	No	No	Yes	Yes
1914	IMIDs Cytokine INH	No	No	No	No	Yes	Yes	No	Yes	Yes	No	No
1915	IMIDs Cytokine INH	No	No	No	No	Yes	No	No	No	No	No	Yes
1916	IMIDs Cytokine INH	No	No	No	No	Yes	Yes	No	Yes	No	No	Yes
1917	IMIDs Cytokine INH	No	Yes	No	Yes	Yes	Yes	No	No	No	No	Yes
1918	IMIDs Cytokine INH	No	No	No	No	No	No	No	No	Yes	No	No
1919	IMIDs Cytokine INH	No	No	No	Yes	Yes	Yes	No	No	No	No	No
1920	IMIDs Cytokine INH	No	No	No	No	No	Yes	No	No	No	No	No
1921	IMIDs Cytokine INH	No	No	No	Yes	Yes	Yes	No	No	No	No	No
1922	IMIDs Cytokine INH	No	No	No	No	No	No	No	No	No	No	No
1923	IMIDs Cytokine INH	No	No	No	Yes	No	Yes	No	No	Yes	No	Yes
1924	IMIDs Cytokine INH	No	No	No	No	No	Yes	No	No	No	No	Yes
1925	IMIDs Cytokine INH	Yes	No	No	Yes	Yes	Yes	Yes	No	Yes	No	Yes
1926	IMIDs Cytokine INH	No	No	No	No	Yes	No	No	Yes	Yes	No	Yes
1927	IMIDs Cytokine INH	No	No	No	No	No	No	No	No	No	No	No
1928	IMIDs Cytokine INH	No	No	No	No	Yes	Yes	No	No	No	No	No
1929	IMIDs Cytokine INH	Yes	No	No	No	Yes	Yes	No	No	No	No	No
1930	IMIDs Cytokine INH	No	Yes	No	Yes	No	Yes	Yes	No	No	No	Yes
1931	IMIDs Cytokine INH	No	No	No	No	No	No	No	No	Yes	No	No
1932	IMIDs Cytokine INH	No	No	No	No	No	No	No	No	No	No	No
1933	IMIDs Cytokine INH	No	No	No	No	Yes	No	No	No	No	No	No
1934	IMIDs Cytokine INH	No	No	No	No	No	No	No	No	No	No	No
1935	IMIDs Cytokine INH	No	No	No	No	Yes	No	No	No	No	No	No
1936	IMIDs Cytokine INH	No	No	No	No	No	Yes	No	No	Yes	No	No
1937	IMIDs Non-Cytokine INH	No	No	No	No	No	No	No	No	No	No	No
1938	IMIDs Cytokine INH	No	No	No	No	Yes	No	No	No	No	No	No
1939	IMIDs Cytokine INH	No	No	No	Yes	Yes	No	No	No	Yes	No	No
1940	IMIDs Cytokine INH	Yes	No	No	Yes	Yes	No	No	No	No	No	No
1941	IMIDs Cytokine INH	No	No	No	No	No	No	No	No	No	No	Yes
1942	IMIDs Cytokine INH	No	No	No	No	Yes	Yes	No	No	No	No	No
1943	IMIDs Cytokine INH	No	No	Yes	Yes	Yes	No	No	Yes	No	No	Yes
1944	IMIDs Cytokine INH	No	No	No	Yes	No	Yes	No	Yes	Yes	No	No
1945	IMIDs Cytokine INH	No	No	No	No	No	No	No	No	No	No	No
1946	IMIDs Cytokine INH	No	No	No	No	Yes	No	No	No	No	No	No
1947	IMIDs Cytokine INH	No	No	No	No	No	No	No	No	No	No	Yes
1948	IMIDs Cytokine INH	No	No	No	No	No	Yes	Yes	No	No	No	No
1949	IMIDs Cytokine INH	No	Yes	No	Yes	Yes	Yes	No	No	No	No	Yes
1950	IMIDs Cytokine INH	No	No	No	Yes	Yes	No	No	No	No	No	Yes
1951	IMIDs Cytokine INH	Yes	No	No	No	No	Yes	No	No	No	No	Yes
1952	IMIDs Cytokine INH	No	No	No	No	No	No	No	No	No	No	No
1953	IMIDs Non-Cytokine INH	No	No	No	Yes	Yes	No	No	No	No	No	Yes
1954	IMIDs Cytokine INH	No	No	No	No	No	No	No	No	No	No	No
1955	IMIDs Cytokine INH	NA	NA	NA	NA	NA	NA	NA	NA	NA	NA	NA
1956	IMIDs Cytokine INH	NA	NA	NA	NA	NA	NA	NA	NA	NA	NA	NA
1957	IMIDs Cytokine INH	NA	NA	NA	NA	NA	NA	NA	NA	NA	NA	NA
1958	Healthcare Control	Yes	No	Yes	Yes	Yes	Yes	Yes	Yes	Yes	Yes	No
1959	Healthcare Control	Yes	Yes	No	No	Yes	Yes	No	No	No	Yes	No
1960	Non-Healthcare Control	NA	NA	NA	NA	NA	NA	NA	NA	NA	NA	NA
1961	Non-Healthcare Control	NA	NA	NA	NA	NA	NA	NA	NA	NA	NA	NA
1962	Non-Healthcare Control	NA	NA	NA	NA	NA	NA	NA	NA	NA	NA	NA
1963	Non-Healthcare Control	NA	NA	NA	NA	NA	NA	NA	NA	NA	NA	NA
1964	Non-Healthcare Control	NA	NA	NA	NA	NA	NA	NA	NA	NA	NA	NA
1965	Non-Healthcare Control	NA	NA	NA	NA	NA	NA	NA	NA	NA	NA	NA
1966	Non-Healthcare Control	NA	NA	NA	NA	NA	NA	NA	NA	NA	NA	NA
1967	Non-Healthcare Control	NA	NA	NA	NA	NA	NA	NA	NA	NA	NA	NA
1968	Non-Healthcare Control	NA	NA	NA	NA	NA	NA	NA	NA	NA	NA	NA
1969	Non-Healthcare Control	NA	NA	NA	NA	NA	NA	NA	NA	NA	NA	NA
1970	Non-Healthcare Control	NA	NA	NA	NA	NA	NA	NA	NA	NA	NA	NA
1971	Non-Healthcare Control	NA	NA	NA	NA	NA	NA	NA	NA	NA	NA	NA
1972	Non-Healthcare Control	NA	NA	NA	NA	NA	NA	NA	NA	NA	NA	NA
1973	Non-Healthcare Control	NA	NA	NA	NA	NA	NA	NA	NA	NA	NA	NA
1974	Non-Healthcare Control	NA	NA	NA	NA	NA	NA	NA	NA	NA	NA	NA
1975	Non-Healthcare Control	NA	NA	NA	NA	NA	NA	NA	NA	NA	NA	NA
1976	Non-Healthcare Control	NA	NA	NA	NA	NA	NA	NA	NA	NA	NA	NA
1977	Non-Healthcare Control	NA	NA	NA	NA	NA	NA	NA	NA	NA	NA	NA
1978	Non-Healthcare Control	NA	NA	NA	NA	NA	NA	NA	NA	NA	NA	NA
1979	Non-Healthcare Control	NA	NA	NA	NA	NA	NA	NA	NA	NA	NA	NA
1980	Non-Healthcare Control	NA	NA	NA	NA	NA	NA	NA	NA	NA	NA	NA
1981	Non-Healthcare Control	NA	NA	NA	NA	NA	NA	NA	NA	NA	NA	NA
1982	Non-Healthcare Control	NA	NA	NA	NA	NA	NA	NA	NA	NA	NA	NA
1983	Non-Healthcare Control	NA	NA	NA	NA	NA	NA	NA	NA	NA	NA	NA
1984	Non-Healthcare Control	NA	NA	NA	NA	NA	NA	NA	NA	NA	NA	NA
1985	Non-Healthcare Control	NA	NA	NA	NA	NA	NA	NA	NA	NA	NA	NA
1986	Non-Healthcare Control	NA	NA	NA	NA	NA	NA	NA	NA	NA	NA	NA
1987	Non-Healthcare Control	NA	NA	NA	NA	NA	NA	NA	NA	NA	NA	NA
1988	Non-Healthcare Control	NA	NA	NA	NA	NA	NA	NA	NA	NA	NA	NA
1989	Non-Healthcare Control	NA	NA	NA	NA	NA	NA	NA	NA	NA	NA	NA
1990	Non-Healthcare Control	NA	NA	NA	NA	NA	NA	NA	NA	NA	NA	NA
1991	Non-Healthcare Control	NA	NA	NA	NA	NA	NA	NA	NA	NA	NA	NA
1992	Non-Healthcare Control	NA	NA	NA	NA	NA	NA	NA	NA	NA	NA	NA
1993	Non-Healthcare Control	NA	NA	NA	NA	NA	NA	NA	NA	NA	NA	NA
1994	Non-Healthcare Control	NA	NA	NA	NA	NA	NA	NA	NA	NA	NA	NA
1995	Non-Healthcare Control	NA	NA	NA	NA	NA	NA	NA	NA	NA	NA	NA
1996	Non-Healthcare Control	NA	NA	NA	NA	NA	NA	NA	NA	NA	NA	NA
1997	Non-Healthcare Control	NA	NA	NA	NA	NA	NA	NA	NA	NA	NA	NA
1998	Non-Healthcare Control	NA	NA	NA	NA	NA	NA	NA	NA	NA	NA	NA
1999	Non-Healthcare Control	NA	NA	NA	NA	NA	NA	NA	NA	NA	NA	NA
[truncated: 50 more rows]
